# Supplementary material for: Mechanism of nucleotide discrimination by the translesion synthesis polymerase Rev1
Source: Nat Commun. 2022 May 24;13:2876. doi: 10.1038/s41467-022-30577-0 (PMC9130138; doi:10.1038/s41467-022-30577-0)
Supplement: Supplementary file 3 — Source Data [file 41467_2022_30577_MOESM3_ESM.xlsx]

## Sheet: Fig 5a
Rev1-dTTP Ternary Complex
R324 Nε - dTTP O2			R324 Nη - dTTP N3
time(ns)	distance (Å)		time(ns)	distance (Å)
1	3.5248		1	4.6533
2	3.0549		2	4.0455
3	3.0731		3	4.2926
4	3.1315		4	4.8457
5	3.2687		5	4.3312
6	3.1334		6	4.522
7	3.5855		7	5.2129
8	3.9957		8	5.8645
9	4.6409		9	6.2069
10	4.5353		10	5.7672
11	4.8392		11	6.3053
12	4.6439		12	5.5024
13	4.4397		13	5.9975
14	3.9455		14	5.6152
15	5.523		15	5.6025
16	4.6344		16	6.1521
17	5.0897		17	6.0101
18	4.696		18	5.9511
19	4.5837		19	5.5049
20	4.4036		20	5.8112
21	4.6441		21	5.3014
22	4.0782		22	5.4178
23	4.0423		23	5.4957
24	4.1462		24	5.542
25	5.1642		25	5.5927
26	4.967		26	5.4877
27	5.8436		27	5.7846
28	5.3833		28	5.5671
29	5.6645		29	5.9386
30	6.0821		30	6.3085
31	6.3124		31	6.562
32	6.256		32	6.3418
33	5.7643		33	5.8494
34	5.3002		34	5.441
35	5.6712		35	5.4933
36	5.6985		36	5.8988
37	6.0006		37	6.2731
38	5.7561		38	5.9589
39	6.1624		39	6.0358
40	5.5814		40	5.6236
41	6.0114		41	5.6758
42	6.2776		42	6.0483
43	5.758		43	5.8203
44	5.9002		44	5.9217
45	6.5058		45	6.5377
46	5.5583		46	5.5063
47	5.0797		47	7.0087
48	4.1966		48	5.266
49	4.0965		49	5.2164
50	5.0825		50	5.7457
51	4.7265		51	5.7511
52	4.1445		52	5.3727
53	4.1342		53	5.3685
54	4.8028		54	6.4302
55	4.4203		55	5.5666
56	3.7778		56	5.4518
57	4.3316		57	5.1771
58	5.2079		58	5.6105
59	4.6972		59	5.8089
60	5.1538		60	6.4042
61	4.1488		61	6.441
62	4.9242		62	5.6714
63	4.7711		63	5.7173
64	5.5061		64	6.0594
65	4.9989		65	5.8283
66	5.0896		66	5.821
67	5.4144		67	4.9671
68	4.673		68	4.4819
69	4.3166		69	4.4641
70	4.4985		70	4.422
71	4.941		71	5.2401
72	4.6509		72	4.8041
73	3.9807		73	4.0102
74	3.976		74	3.6862
75	4.4625		75	3.8276
76	4.3499		76	4.2684
77	4.625		77	4.5287
78	4.3651		78	4.0746
79	4.4621		79	4.1978
80	4.3466		80	4.319
81	5.0109		81	4.6666
82	4.794		82	4.1546
83	4.7275		83	4.852
84	5.3854		84	6.1707
85	4.0767		85	3.8432
86	3.9561		86	5.7141
87	3.591		87	4.6596
88	4.1984		88	4.7548
89	3.8859		89	5.4113
90	5.4381		90	6.2321
91	4.0412		91	4.5638
92	2.9645		92	3.1439
93	2.9893		93	4.239
94	2.772		94	3.1686
95	3.2046		95	4.0131
96	3.1889		96	4.7311
97	3.5056		97	4.0423
98	3.4822		98	4.7601
99	3.1553		99	4.2802
100	4.1796		100	4.7438
101	2.9686		101	3.8714
102	3.3176		102	4.7433
103	3.2368		103	4.1214
104	3.3389		104	3.7707
105	3.3401		105	3.3259
106	3.4093		106	3.7995
107	3.1992		107	3.178
108	3.1506		108	3.9518
109	3.5787		109	4.046
110	2.8538		110	3.7612
111	4.2002		111	5.8155
112	2.9807		112	4.3305
113	3.6875		113	5.1151
114	3.0191		114	3.4108
115	3.3044		115	5.0596
116	3.0032		116	3.7742
117	3.358		117	4.4531
118	3.8359		118	4.6376
119	3.1126		119	4.0394
120	3.375		120	4.6809
121	3.5011		121	4.5212
122	3.2223		122	4.3535
123	2.8631		123	3.6023
124	3.9836		124	5.3141
125	3.3575		125	3.6835
126	3.2346		126	4.0391
127	3.0587		127	3.6632
128	3.3288		128	3.6441
129	3.3574		129	4.9533
130	4.775		130	5.4465
131	3.5882		131	4.9074
132	4.4436		132	5.4729
133	3.8992		133	6.3836
134	3.9355		134	5.675
135	4.0775		135	5.8287
136	4.3734		136	6.2876
137	3.6197		137	5.6318
138	3.5648		138	5.4113
139	4.0113		139	5.4686
140	4.1366		140	5.6184
141	4.1837		141	5.7907
142	3.8903		142	5.5194
143	3.8759		143	5.8239
144	3.852		144	5.2888
145	3.4714		145	5.5456
146	4.4598		146	5.5782
147	3.6786		147	5.5639
148	4.1254		148	5.0933
149	4.4565		149	5.8823
150	3.1267		150	5.0745
151	3.9415		151	5.8165
152	3.7161		152	5.3049
153	3.0331		153	4.9211
154	3.5816		154	5.6131
155	3.4707		155	5.3615
156	4.0385		156	5.8229
157	3.5574		157	6.2563
158	3.6304		158	5.6713
159	3.9064		159	5.8411
160	3.6225		160	5.5821
161	3.6971		161	5.4407
162	3.3792		162	5.6077
163	4.113		163	6.4536
164	3.567		164	5.6775
165	3.4336		165	5.4754
166	3.4171		166	5.2431
167	3.9284		167	5.6326
168	3.6905		168	5.9781
169	3.6363		169	5.3988
170	3.2035		170	5.2634
171	3.4285		171	5.5067
172	4.3765		172	6.7609
173	5.0418		173	5.8219
174	4.2402		174	6.3072
175	4.0766		175	6.2187
176	3.9116		176	5.9072
177	3.635		177	5.6416
178	4.0866		178	6.0327
179	3.7698		179	5.4828
180	3.8198		180	5.4589
181	4.3511		181	5.3515
182	4.9976		182	5.7262
183	3.7173		183	5.7703
184	3.7551		184	5.4036
185	3.9849		185	6.0867
186	3.6318		186	5.7554
187	3.734		187	5.7621
188	3.8348		188	5.559
189	4.0373		189	6.0294
190	4.043		190	6.4941
191	4.3928		191	5.5109
192	3.659		192	5.2587
193	3.4148		193	5.1273
194	5.0671		194	5.8228
195	3.2863		195	5.1529
196	4.8794		196	6.1518
197	4.8987		197	5.8407
198	4.2814		198	6.2008
199	4.0857		199	5.8951
200	3.9378		200	5.9118
201	4.1576		201	5.9859
202	4.2792		202	5.9137
203	4.4344		203	6.2042
204	3.8601		204	5.4931
205	4.3364		205	5.5197
206	3.3357		206	5.4505
207	3.9888		207	5.8612
208	4.2989		208	5.9608
209	4.3755		209	6.3235
210	4.3325		210	6.268
211	4.1302		211	5.7156
212	3.9039		212	6.3773
213	3.9114		213	6.2894
214	4.021		214	5.4126
215	4.1535		215	6.0788
216	4.3353		216	6.2842
217	3.972		217	5.5664
218	4.037		218	5.9523
219	3.8648		219	5.7509
220	4.3119		220	6.5237
221	3.6372		221	5.9464
222	4.1006		222	5.7499
223	4.2201		223	5.9843
224	3.9227		224	4.9033
225	4.1339		225	5.706
226	3.5687		226	5.5832
227	3.2964		227	5.3594
228	3.3668		228	5.2753
229	3.6299		229	5.686
230	3.7968		230	5.2381
231	3.9567		231	5.9438
232	3.5982		232	5.4163
233	3.0571		233	4.5873
234	3.643		234	5.3248
235	2.9177		235	4.8534
236	3.3751		236	5.2111
237	3.1515		237	5.2103
238	3.5649		238	5.3844
239	3.702		239	5.4485
240	3.7972		240	5.8621
241	3.8983		241	6.0272
242	4.0652		242	6.2363
243	4.0373		243	5.8705
244	3.9065		244	5.5989
245	3.954		245	5.3085
246	3.9979		246	4.7166
247	3.5389		247	5.2912
248	3.8833		248	5.4771
249	3.2219		249	5.3009
250	4.4004		250	6.1631
251	3.4173		251	4.9179
252	3.8702		252	5.733
253	2.941		253	4.4133
254	4.0258		254	5.1919
255	3.9904		255	5.7014
256	3.8822		256	5.7111
257	3.5175		257	5.1208
258	4.3055		258	5.8573
259	4.339		259	6.1808
260	3.9848		260	5.924
261	4.2558		261	6.092
262	3.8658		262	6.2251
263	4.3286		263	5.7881
264	3.6576		264	6.2755
265	4.0664		265	5.4989
266	3.7303		266	6.13
267	3.8532		267	6.0333
268	4.4332		268	6.8315
269	3.377		269	5.2292
270	4.1887		270	5.7362
271	3.6091		271	5.4505
272	3.7141		272	5.4938
273	4.0833		273	6.3024
274	3.3901		274	5.8444
275	3.7518		275	5.8111
276	4.3822		276	5.9106
277	4.2191		277	5.6013
278	4.2576		278	5.3711
279	3.5127		279	5.0501
280	3.5819		280	5.419
281	4.1269		281	5.8925
282	4.0278		282	5.8079
283	3.7722		283	5.6187
284	3.8082		284	5.5422
285	4.4033		285	6.4499
286	3.7103		286	5.4291
287	3.985		287	5.6994
288	3.8308		288	5.3954
289	4.5167		289	5.7342
290	3.8826		290	5.6089
291	3.5841		291	4.5807
292	3.9707		292	5.4769
293	3.747		293	5.5379
294	3.8388		294	5.4419
295	3.7098		295	5.1582
296	3.9635		296	5.626
297	3.7615		297	5.8863
298	4.5272		298	5.569
299	3.8183		299	6.1939
300	4.1276		300	5.0377
301	3.4427		301	4.9319
302	3.9216		302	5.5451
303	3.9978		303	6.161
304	4.169		304	5.653
305	3.3571		305	5.6534
306	3.5782		306	5.4349
307	3.4343		307	5.1713
308	3.7928		308	5.507
309	4.2281		309	5.55
310	3.8514		310	4.9718
311	4.2248		311	5.7876
312	4.3931		312	5.6192
313	4.4674		313	5.948
314	3.9944		314	5.3847
315	4.6927		315	6.6299
316	4.4907		316	5.4981
317	4.6067		317	5.4426
318	4.4936		318	5.5883
319	3.6162		319	5.6625
320	4.1004		320	5.4961
321	4.6261		321	5.7087
322	4.1331		322	5.556
323	4.1728		323	5.5349
324	4.546		324	6.1195
325	3.6497		325	5.4528
326	4.031		326	5.7966
327	3.9296		327	5.3357
328	5.7728		328	7.6787
329	4.4325		329	6.9483
330	4.3289		330	6.7594
331	4.8962		331	5.7668
332	4.332		332	5.0441
333	4.1291		333	4.9669
334	3.9745		334	5.3336
335	6.2054		335	7.6632
336	5.9159		336	7.0094
337	6.0746		337	6.9157
338	6.2409		338	7.0088
339	6.7017		339	7.3727
340	6.919		340	7.8288
341	5.9452		341	7.6605
342	4.7525		342	6.1813
343	4.8399		343	5.8884
344	4.4554		344	5.5933
345	4.0589		345	5.1005
346	3.9611		346	5.8202
347	4.7789		347	5.7607
348	4.4371		348	6.1774
349	4.435		349	6.023
350	3.7357		350	5.4648
351	4.3431		351	5.8182
352	4.077		352	5.9506
353	3.4619		353	5.1887
354	4.0621		354	6.0835
355	3.6369		355	5.6526
356	4.2097		356	6.0599
357	3.4142		357	5.6155
358	2.9956		358	4.4468
359	2.8608		359	4.8894
360	2.7851		360	4.3843
361	2.8961		361	4.2319
362	3.4431		362	5.1047
363	3.1248		363	4.2812
364	3.5336		364	4.9125
365	3.7466		365	5.3902
366	3.76		366	5.9262
367	2.7854		367	4.2629
368	3.0101		368	4.8692
369	4.1647		369	6.4486
370	2.8169		370	4.5949
371	3.8412		371	5.9755
372	2.8684		372	4.6787
373	3.5565		373	5.0151
374	2.9754		374	4.9899
375	3.5127		375	5.3366
376	3.0443		376	4.6865
377	2.9892		377	4.6876
378	3.642		378	5.3114
379	3.4188		379	4.9864
380	2.9104		380	4.2424
381	4.1221		381	6.4036
382	2.8823		382	4.6936
383	3.083		383	4.3255
384	3.3893		384	5.0958
385	3.162		385	5.1737
386	4.7173		386	7.4978
387	3.6862		387	6.2394
388	3.8118		388	5.6995
389	3.0982		389	4.8553
390	4.1117		390	6.0985
391	3.4054		391	5.0193
392	3.7395		392	5.3619
393	3.2894		393	5.2968
394	3.3299		394	5.0684
395	3.199		395	5.4992
396	3.7758		396	5.5004
397	4.5213		397	6.2715
398	3.8853		398	5.7833
399	3.4723		399	5.7465
400	3.5923		400	5.6169
401	3.3845		401	4.881
402	2.8999		402	4.7843
403	4.1038		403	5.6717
404	3.1516		404	4.6395
405	3.2423		405	4.7995
406	3.8768		406	6.343
407	4.0201		407	5.291
408	3.964		408	5.9367
409	3.2496		409	4.9744
410	3.4787		410	4.8115
411	3.3302		411	5.2133
412	3.6498		412	5.4049
413	3.2991		413	4.7005
414	4.0584		414	5.6863
415	3.6433		415	5.173
416	3.0649		416	4.9603
417	3.5381		417	5.5169
418	3.3733		418	4.9459
419	3.9808		419	4.7597
420	5.3122		420	5.7909
421	4.2333		421	5.3128
422	6.5388		422	6.6462
423	5.6812		423	5.5068
424	5.9667		424	6.208
425	4.6069		425	4.2005
426	5.9455		426	5.8917
427	6.0454		427	5.9499
428	5.5789		428	5.6969
429	5.7348		429	6.5161
430	5.3442		430	6.2379
431	5.2263		431	5.5112
432	4.8443		432	6.0287
433	5.3146		433	5.1268
434	4.675		434	5.6786
435	6.1543		435	6.0504
436	5.7983		436	5.5027
437	5.6158		437	5.316
438	5.6398		438	5.8357
439	5.1113		439	5.0715
440	5.6164		440	6.2567
441	5.6048		441	5.958
442	5.3467		442	5.6224
443	5.4647		443	5.6044
444	5.681		444	5.7068
445	4.4901		445	4.6528
446	5.1144		446	5.5716
447	5.1317		447	5.498
448	5.3218		448	5.6168
449	5.8223		449	6.1388
450	4.4456		450	5.0186
451	3.0526		451	4.49
452	5.309		452	5.6136
453	6.0818		453	6.6525
454	6.5725		454	6.4407
455	4.7374		455	4.8708
456	5.189		456	5.9595
457	5.74		457	5.8378
458	4.2039		458	4.8628
459	4.6155		459	4.8832
460	6.1488		460	6.2223
461	4.9491		461	5.8015
462	6.0217		462	5.923
463	5.9797		463	6.0745
464	4.8183		464	5.9872
465	5.6884		465	5.6023
466	5.506		466	7.0904
467	4.7777		467	5.6481
468	4.9816		468	5.6766
469	5.464		469	6.6779
470	4.6794		470	5.0885
471	3.6705		471	4.8816
472	4.2307		472	5.896
473	3.7498		473	5.6367
474	3.9409		474	5.8606
475	5.0416		475	7.1339
476	4.2525		476	6.3083
477	3.8248		477	5.7576
478	3.5473		478	5.7355
479	4.2223		479	4.8962
480	3.938		480	5.7922
481	3.6889		481	4.9224
482	4.0928		482	5.7149
483	3.9496		483	5.8094
484	4.0786		484	6.0838
485	4.348		485	6.726
486	3.7969		486	6.0173
487	3.8752		487	5.69
488	3.9321		488	5.9683
489	3.8877		489	5.0859
490	3.8894		490	5.817
491	3.7023		491	5.1138
492	4.0517		492	5.7249
493	3.6109		493	5.7664
494	4.0692		494	5.8803
495	4.0864		495	6.0013
496	3.679		496	5.0661
497	3.6565		497	5.959
498	4.0798		498	5.6895
499	4.1713		499	5.9283
500	3.3675		500	5.63
501	4.1325		501	6.0057
502	3.7148		502	5.9851
503	3.3662		503	5.3278
504	3.33		504	5.7034
505	3.8542		505	5.8306
506	3.582		506	5.6063
507	4.4132		507	6.2176
508	4.1659		508	5.777
509	3.7518		509	5.3501
510	4.4296		510	5.7209
511	3.5561		511	5.4323
512	4.0292		512	5.7427
513	4.7217		513	5.9097
514	3.8622		514	5.8307
515	4.1207		515	3.8688
516	4.0797		516	7.2734
517	3.563		517	5.6223
518	2.8931		518	4.6424
519	3.4364		519	5.7852
520	3.0201		520	4.8829
521	3.815		521	6.4113
522	3.3316		522	5.5462
523	4.1675		523	6.5289
524	3.3687		524	5.1853
525	3.8364		525	5.9719
526	3.7892		526	6.0073
527	3.6066		527	5.7251
528	3.4772		528	5.2156
529	3.4973		529	5.5193
530	3.5657		530	5.6177
531	3.776		531	5.6459
532	3.8349		532	5.4271
533	2.8862		533	5.2075
534	3.1848		534	5.0071
535	2.943		535	5.2064
536	2.9263		536	4.4371
537	3.4397		537	5.4953
538	3.9393		538	5.8696
539	3.8288		539	5.7528
540	3.7315		540	6.5017
541	3.146		541	5.5494
542	3.2677		542	5.2206
543	2.9582		543	4.9103
544	3.3421		544	5.3621
545	3.958		545	6.167
546	2.8642		546	4.6867
547	3.839		547	5.8638
548	3.1888		548	4.6453
549	4.2592		549	6.2895
550	3.4495		550	5.9448
551	2.9398		551	4.5555
552	3.0723		552	4.7318
553	4.3234		553	6.0336
554	3.8884		554	5.7104
555	5.3645		555	6.7834
556	5.6316		556	6.432
557	4.99		557	6.0824
558	4.761		558	6.5792
559	5.2908		559	6.3553
560	5.0618		560	6.3054
561	5.38		561	5.6796
562	3.9556		562	5.9648
563	4.6823		563	5.6579
564	3.8843		564	5.8369
565	3.923		565	5.8316
566	3.2777		566	5.1273
567	2.8719		567	4.0599
568	3.3263		568	5.0577
569	2.9204		569	5.102
570	3.5307		570	5.4213
571	3.2459		571	4.992
572	3.2139		572	5.0232
573	3.2662		573	5.0644
574	3.3424		574	5.0981
575	3.9629		575	5.6271
576	3.4988		576	5.8785
577	3.0555		577	4.5029
578	2.9298		578	4.7862
579	3.837		579	5.3434
580	4.2201		580	6.1416
581	3.0004		581	5.7041
582	3.5232		582	5.0822
583	3.427		583	5.6131
584	3.5469		584	5.6009
585	3.7924		585	5.4037
586	3.2419		586	4.9924
587	3.0325		587	5.5251
588	3.7915		588	5.7597
589	3.8273		589	5.5013
590	4.0026		590	5.1766
591	3.8974		591	5.5275
592	3.5299		592	5.3169
593	3.6342		593	5.6055
594	3.3567		594	5.5333
595	3.5843		595	5.9249
596	4.0775		596	5.663
597	3.3917		597	5.6265
598	4.0852		598	6.0937
599	3.8777		599	6.2014
600	4.1096		600	5.9385
601	3.9182		601	5.9206
602	3.9325		602	6.3201
603	4.1133		603	5.8073
604	3.9118		604	5.6779
605	3.875		605	6.1102
606	4.0396		606	5.5935
607	3.5475		607	5.6033
608	3.9073		608	5.3534
609	4.0287		609	5.9937
610	3.8823		610	6.0198
611	3.5479		611	5.8192
612	3.6956		612	5.4161
613	4.1766		613	5.2099
614	3.6279		614	5.5286
615	3.3093		615	4.5858
616	3.6217		616	5.6621
617	4.195		617	5.7946
618	3.9849		618	5.595
619	4.2276		619	6.4251
620	3.8351		620	5.7855
621	4.1395		621	6.3652
622	3.9629		622	5.9309
623	3.4875		623	5.017
624	4.2484		624	5.9347
625	3.9697		625	6.1386
626	3.6918		626	5.4921
627	3.6273		627	5.3047
628	3.6532		628	5.7054
629	3.3837		629	5.1439
630	3.6575		630	5.3268
631	4.2015		631	5.9816
632	3.9749		632	5.1977
633	3.8325		633	5.6045
634	4.3519		634	5.9542
635	4.8171		635	7.473
636	3.3514		636	5.0466
637	3.3034		637	5.1036
638	3.1169		638	4.6941
639	3.4312		639	5.066
640	3.9659		640	6.0083
641	3.5375		641	5.2452
642	3.7995		642	5.1958
643	3.8564		643	5.1292
644	3.9119		644	6.1878
645	3.7354		645	5.5691
646	3.5158		646	5.5595
647	3.7012		647	5.8074
648	3.7416		648	6.0473
649	3.9944		649	6.3087
650	3.3846		650	5.1229
651	3.8718		651	6.1591
652	4.1551		652	5.9215
653	3.7419		653	5.3555
654	3.8683		654	5.919
655	4.0721		655	6.1644
656	3.7682		656	4.4828
657	3.1105		657	4.0341
658	4.2715		658	5.9773
659	3.5863		659	5.0878
660	3.599		660	5.8055
661	4.1272		661	6.0078
662	4.146		662	5.7728
663	4.1189		663	6.2208
664	4.3631		664	5.8932
665	3.9091		665	5.5877
666	3.955		666	6.0784
667	3.8821		667	6.4865
668	3.8918		668	6.0382
669	3.9034		669	5.8499
670	3.8636		670	5.4349
671	3.5189		671	5.6759
672	3.9733		672	5.3365
673	3.5114		673	5.7977
674	4.1227		674	6.1217
675	3.8388		675	5.4442
676	3.6956		676	5.8421
677	4.2941		677	6.2035
678	3.3261		678	5.0429
679	3.8573		679	6.1836
680	3.7304		680	5.944
681	4.3581		681	5.9693
682	3.9283		682	6.3666
683	3.6147		683	5.5992
684	3.4421		684	5.4291
685	3.8967		685	5.7532
686	4.0626		686	5.9809
687	3.4466		687	5.5352
688	3.9027		688	6.3343
689	3.773		689	6.0195
690	3.827		690	5.8172
691	3.6727		691	5.9635
692	3.8774		692	4.9169
693	4.1748		693	6.0216
694	3.7809		694	5.8856
695	4.0065		695	5.2
696	4.0198		696	5.3835
697	4.2538		697	5.347
698	4.1627		698	5.6833
699	3.9931		699	5.5424
700	4.0951		700	5.6248
701	3.5027		701	5.4036
702	4.156		702	6.0091
703	3.8677		703	5.4498
704	3.898		704	5.7119
705	3.8233		705	5.1942
706	4.1248		706	5.7029
707	3.8545		707	5.4334
708	3.895		708	5.7802
709	3.9891		709	5.5367
710	3.9113		710	6.133
711	4.048		711	5.5504
712	3.9241		712	5.3236
713	3.3639		713	5.7594
714	3.8729		714	5.9516
715	4.0445		715	5.7162
716	3.7716		716	6.0769
717	3.7737		717	5.714
718	3.8293		718	5.4865
719	3.7889		719	5.9475
720	3.836		720	5.3944
721	4.3521		721	6.2087
722	4.1938		722	6.004
723	3.8866		723	6.078
724	3.7105		724	5.4575
725	3.7521		725	5.8347
726	3.9226		726	5.8228
727	4.0065		727	6.007
728	4.1521		728	5.9867
729	4.1201		729	6.1603
730	4.1055		730	6.0879
731	4.0271		731	5.6141
732	3.8572		732	6.1406
733	4.1584		733	5.7856
734	4.1129		734	5.9082
735	3.8952		735	5.4614
736	3.4688		736	5.3271
737	3.8392		737	5.4268
738	4.2848		738	6.1267
739	4.0482		739	5.7561
740	4.0988		740	6.2082
741	3.4616		741	5.3868
742	3.9883		742	6.0342
743	3.9301		743	5.6205
744	4.2115		744	6.2175
745	4.1341		745	6.0792
746	3.3123		746	5.4566
747	3.9921		747	6.2848
748	3.3751		748	5.3372
749	4.218		749	5.91
750	3.7998		750	5.6743
751	3.3345		751	4.9099
752	3.5802		752	5.6059
753	4.1348		753	6.128
754	3.5763		754	5.3308
755	3.421		755	5.1265
756	3.6553		756	5.5358
757	3.7039		757	5.4439
758	4.3368		758	6.4748
759	3.4903		759	5.2949
760	3.6999		760	5.7649
761	3.9393		761	6.0355
762	3.2099		762	5.3256
763	3.8227		763	5.4997
764	3.2193		764	5.121
765	3.6668		765	5.6776
766	4.5577		766	5.7116
767	3.6656		767	5.438
768	3.6451		768	6.0182
769	3.6686		769	5.7767
770	3.8019		770	5.5725
771	3.6899		771	5.8004
772	4.0432		772	5.5474
773	4.0833		773	6.0361
774	3.6382		774	5.6977
775	4.1018		775	5.6844
776	3.4289		776	5.6043
777	3.547		777	5.1035
778	3.6951		778	5.5773
779	3.7349		779	5.252
780	4.0482		780	5.7452
781	3.9171		781	5.7012
782	3.8706		782	6.0167
783	3.5684		783	5.629
784	4.1795		784	5.4923
785	3.5376		785	5.5855
786	3.7409		786	5.7328
787	3.5367		787	4.6972
788	3.9074		788	5.5583
789	4.061		789	5.877
790	3.6753		790	4.9828
791	3.6078		791	5.6222
792	4.2793		792	5.9604
793	3.9609		793	5.8727
794	4.0495		794	5.8962
795	4.6116		795	6.1779
796	3.8851		796	5.3107
797	3.9354		797	5.2289
798	3.8028		798	5.3797
799	3.6004		799	5.6402
800	3.9823		800	6.1195
801	3.5726		801	5.4086
802	3.4562		802	5.7558
803	3.4387		803	5.3179
804	3.8366		804	5.9888
805	3.7085		805	5.8313
806	4.0928		806	5.594
807	4.0631		807	5.6056
808	3.9089		808	5.6393
809	3.4768		809	5.3356
810	4.2448		810	5.9828
811	4.054		811	6.1574
812	4.0435		812	6.2061
813	4.0571		813	6.2128
814	3.8797		814	5.7144
815	3.9813		815	5.7546
816	2.8498		816	4.4378
817	3.6889		817	5.4536
818	3.9242		818	5.422
819	3.8233		819	6.2652
820	3.6312		820	5.957
821	3.5112		821	5.622
822	4.3835		822	4.931
823	2.7711		823	4.7662
824	3.562		824	5.5687
825	3.578		825	5.5819
826	3.3944		826	5.4831
827	3.077		827	4.7105
828	3.6573		828	5.599
829	3.7058		829	5.3335
830	3.8202		830	5.4675
831	3.0999		831	5.3089
832	3.8762		832	5.7008
833	3.7067		833	5.5614
834	3.0991		834	4.6758
835	3.7062		835	5.8179
836	3.5864		836	5.9991
837	3.7761		837	5.8543
838	3.016		838	4.7391
839	3.8545		839	5.9838
840	3.5262		840	5.5722
841	3.8099		841	6.1343
842	3.9519		842	6.06
843	4.1241		843	6.2829
844	3.8814		844	5.7222
845	4.367		845	5.038
846	4.351		846	6.2651
847	4.1192		847	5.996
848	4.35		848	5.7174
849	4.3182		849	5.4129
850	3.5602		850	4.8744
851	4.4363		851	5.9624
852	4.1535		852	5.9742
853	4.2083		853	5.6848
854	4.0005		854	5.9644
855	4.563		855	5.8271
856	4.2585		856	6.2188
857	3.7877		857	5.5751
858	3.8841		858	6.1887
859	3.8865		859	5.4522
860	3.7454		860	5.3874
861	4.1803		861	5.9389
862	3.9259		862	6.3241
863	3.8779		863	5.8429
864	3.9855		864	5.5829
865	3.6677		865	5.4973
866	3.8932		866	5.7537
867	3.9956		867	5.7599
868	3.6945		868	5.2278
869	3.8243		869	5.9582
870	3.8327		870	6.0899
871	3.697		871	5.718
872	4.0307		872	5.2601
873	3.6621		873	5.8921
874	3.7154		874	6.0692
875	4.1434		875	6.2103
876	4.1629		876	5.9423
877	3.5903		877	5.052
878	3.9323		878	5.3153
879	3.7569		879	5.248
880	3.789		880	5.4685
881	3.7946		881	5.9975
882	3.9394		882	6.0283
883	4.4216		883	5.75
884	3.9182		884	5.867
885	3.9495		885	5.7545
886	3.6924		886	5.4708
887	3.3771		887	4.8695
888	3.6638		888	5.3143
889	3.9135		889	5.9627
890	3.0487		890	4.8489
891	3.4643		891	5.1189
892	3.5229		892	5.1663
893	4.2115		893	5.818
894	3.387		894	5.401
895	3.3731		895	5.6842
896	3.8957		896	5.8185
897	3.5299		897	5.4602
898	4.0401		898	5.1532
899	3.7577		899	5.7573
900	4.1319		900	6.2496
901	3.1197		901	4.9343
902	3.423		902	5.4928
903	3.5831		903	5.4245
904	4.2172		904	6.0922
905	4.0364		905	6.061
906	3.3482		906	5.2827
907	3.9289		907	5.9511
908	3.765		908	5.6303
909	3.155		909	5.3756
910	3.6545		910	5.181
911	3.4533		911	5.0979
912	4.3671		912	5.8808
913	4.016		913	5.7729
914	3.5083		914	5.8974
915	4.1439		915	6.1442
916	3.8425		916	5.8675
917	3.8293		917	5.7635
918	3.8823		918	5.4583
919	3.9365		919	5.8451
920	3.7126		920	5.5143
921	3.8137		921	5.3008
922	4.3924		922	6.2713
923	4.1689		923	6.1075
924	3.6358		924	5.7115
925	3.56		925	5.7878
926	3.8237		926	5.4192
927	3.9495		927	5.6863
928	3.0318		928	4.7845
929	4.2159		929	5.789
930	3.7979		930	5.7723
931	4.4572		931	5.903
932	3.9291		932	5.6425
933	3.6694		933	5.3396
934	3.9264		934	5.5254
935	4.1606		935	5.7836
936	4.1841		936	5.2972
937	4.4865		937	6.2146
938	2.821		938	4.7249
939	3.6322		939	5.3411
940	3.1867		940	5.4827
941	3.7585		941	5.5495
942	3.9309		942	5.5212
943	3.5341		943	5.274
944	4.1942		944	5.5142
945	3.9288		945	5.5969
946	4.0837		946	5.7797
947	4.1449		947	6.2881
948	3.8528		948	5.1797
949	4.04		949	5.9936
950	3.777		950	5.2603
951	3.7336		951	5.561
952	3.7173		952	5.3596
953	4.0121		953	5.8695
954	4.023		954	5.9667
955	3.6005		955	5.2683
956	4.3987		956	5.8251
957	3.0866		957	5.1072
958	3.7018		958	5.2875
959	3.9342		959	5.9112
960	3.9538		960	5.5816
961	3.9864		961	5.2958
962	3.5811		962	5.505
963	3.466		963	5.8836
964	4.1255		964	6.088
965	3.5876		965	5.2449
966	3.3269		966	5.5423
967	3.4576		967	5.386
968	3.4571		968	5.4272
969	3.6529		969	5.3155
970	3.5251		970	5.7136
971	3.7461		971	5.7369
972	3.4563		972	5.1192
973	4.102		973	5.9089
974	3.7787		974	5.5577
975	4.0947		975	6.1876
976	2.9468		976	4.974
977	3.8213		977	5.3634
978	4.3214		978	5.9518
979	4.003		979	5.5299
980	4.1411		980	5.4643
981	3.4827		981	4.7024
982	4.0853		982	5.9234
983	3.349		983	5.5781
984	3.9645		984	5.8044
985	4.3827		985	6.3858
986	3.6502		986	5.2532
987	3.0662		987	4.5949
988	3.8249		988	5.9684
989	3.6239		989	5.6499
990	3.6144		990	5.4411
991	3.832		991	5.3634
992	3.8608		992	5.236
993	3.7191		993	5.1044
994	3.6766		994	5.3843
995	3.3962		995	5.5522
996	4.0993		996	5.8441
997	3.8146		997	5.9574
998	3.5746		998	5.3895
999	4.201		999	5.9474
1000	4.3		1000	6.3153

## Sheet: Fig 5b
Rev1-dGTP Ternary Complex
R324 Nε - dGTP N7			R324 Nη - dGTP O6
time(ns)	distance (Å)		time(ns)	distance (Å)
1	2.8875		1	2.8841
2	2.9782		2	2.9765
3	2.8424		3	2.9333
4	2.9184		4	2.9315
5	2.9174		5	3.3514
6	2.938		6	3.1304
7	3.2431		7	3.1327
8	3.0996		8	3.0406
9	2.9292		9	3.1046
10	2.9073		10	2.9203
11	3.0612		11	3.0403
12	3.0301		12	3.0294
13	3.0008		13	3.0115
14	2.9655		14	3.0637
15	3.0586		15	2.7842
16	2.9663		16	3.2431
17	2.9286		17	2.8093
18	3.1104		18	2.6653
19	3.2242		19	3.4405
20	3.1786		20	3.3154
21	3.1289		21	2.7429
22	2.9006		22	2.8576
23	2.8863		23	2.7319
24	5.1547		24	7.0573
25	3.2987		25	3.2435
26	5.28		26	6.9142
27	5.185		27	6.8211
28	3.9952		28	3.4378
29	4.2095		29	5.6656
30	3.7661		30	5.4925
31	4.4813		31	6.0026
32	3.3777		32	2.9097
33	3.8976		33	4.1204
34	3.1614		34	3.4921
35	3.2049		35	2.8538
36	3.8294		36	4.2672
37	3.224		37	2.6832
38	4.2091		38	6.4433
39	4.721		39	4.4004
40	3.8516		40	3.8847
41	4.6681		41	6.3196
42	3.474		42	5.7546
43	3.3418		43	5.1458
44	3.4629		44	5.7884
45	4.3071		45	6.6603
46	3.1814		46	4.921
47	4.8914		47	6.6072
48	3.9811		48	4.0397
49	3.2191		49	3.0735
50	3.3214		50	2.9778
51	3.5872		51	2.8394
52	3.1735		52	5.1995
53	4.6967		53	6.6935
54	4.9987		54	5.909
55	4.9657		55	6.4644
56	3.531		56	5.3635
57	5.46		57	7.0971
58	3.7574		58	5.5503
59	4.8884		59	6.1046
60	4.336		60	3.6782
61	4.602		61	5.2068
62	4.7213		62	4.8595
63	4.6119		63	4.9802
64	4.5903		64	5.2595
65	4.2034		65	4.0588
66	4.9764		66	6.2814
67	5.1634		67	7.0765
68	5.1608		68	6.8596
69	4.336		69	5.5205
70	4.9875		70	6.5195
71	4.9798		71	6.9317
72	3.5437		72	3.1575
73	4.1478		73	3.8801
74	4.2405		74	4.274
75	3.6937		75	3.5404
76	4.6092		76	3.9178
77	3.4909		77	5.6826
78	3.7629		78	5.745
79	3.0206		79	2.7963
80	4.0998		80	3.6773
81	4.1782		81	4.4965
82	4.5755		82	4.1214
83	3.6138		83	3.2825
84	3.9611		84	6.3846
85	3.3987		85	2.9648
86	3.4915		86	4.2333
87	3.7575		87	3.8594
88	2.9674		88	2.8019
89	3.9859		89	3.6597
90	4.8453		90	6.6508
91	3.8286		91	4.4507
92	3.2895		92	3.1812
93	3.3581		93	3.2993
94	3.1268		94	2.8191
95	3.1696		95	2.882
96	2.8639		96	2.931
97	4.1046		97	5.3995
98	3.1009		98	2.7723
99	3.6209		99	2.8808
100	3.0022		100	3.0255
101	4.7707		101	5.7654
102	4.9226		102	5.998
103	2.9585		103	3.3612
104	4.0519		104	3.6637
105	3.2417		105	2.7902
106	2.9384		106	2.8748
107	3.3423		107	3.7659
108	3.7253		108	5.7026
109	3.3439		109	5.3359
110	3.1194		110	3.3824
111	3.6532		111	5.8052
112	3.5564		112	5.3667
113	3.6453		113	4.8903
114	3.9132		114	3.8176
115	3.3054		115	3.1573
116	3.6903		116	5.508
117	3.5115		117	5.2799
118	3.4136		118	4.8445
119	3.2272		119	4.9657
120	3.7345		120	5.7459
121	3.6695		121	5.1235
122	3.3473		122	3.0901
123	3.1074		123	3.4341
124	3.0618		124	3.0308
125	3.0885		125	2.8184
126	3.104		126	2.8094
127	3.1013		127	2.8625
128	3.1019		128	2.8022
129	2.9496		129	2.8209
130	2.9272		130	3.1716
131	3.1573		131	3.3642
132	3.0257		132	3.4022
133	3.3046		133	3.2375
134	4.7483		134	5.8698
135	4.4772		135	6.2786
136	4.5214		136	5.7118
137	4.6946		137	5.5922
138	4.8036		138	5.9503
139	4.673		139	6.0835
140	4.5783		140	5.5679
141	4.3374		141	5.7141
142	3.162		142	2.813
143	3.0598		143	3.4204
144	3.6877		144	4.9725
145	4.5413		145	5.9967
146	4.6668		146	5.7883
147	4.3963		147	6.2102
148	4.6966		148	6.1642
149	5.3496		149	6.4918
150	3.3213		150	3.0761
151	4.1458		151	6.268
152	4.2546		152	5.7201
153	3.2384		153	3.0856
154	3.2328		154	4.2203
155	4.2623		155	5.4498
156	3.3658		156	3.3252
157	3.5324		157	3.4988
158	5.1204		158	6.1059
159	3.8373		159	4.5618
160	3.2958		160	2.9527
161	4.7794		161	6.0389
162	4.2394		162	5.4516
163	4.7618		163	6.6183
164	4.7188		164	6.2627
165	3.9857		165	3.5451
166	3.2831		166	3.3777
167	4.4406		167	6.3166
168	3.197		168	2.7552
169	3.1517		169	2.6918
170	2.8418		170	3.0041
171	3.4723		171	5.4063
172	3.05		172	3.0211
173	3.057		173	3.0789
174	3.3527		174	2.9264
175	3.3028		175	2.9488
176	3.4394		176	3.4702
177	3.9114		177	5.8388
178	3.5012		178	2.7983
179	3.4056		179	2.9984
180	3.4676		180	3.1284
181	3.8039		181	5.6914
182	4.3114		182	6.5113
183	2.9926		183	2.8573
184	3.0208		184	2.9755
185	3.1686		185	2.7572
186	3.1073		186	3.6023
187	2.9443		187	2.6567
188	4.0406		188	4.8191
189	4.1888		189	5.1125
190	3.7656		190	3.9376
191	2.9912		191	3.6671
192	4.4891		192	6.091
193	2.9493		193	2.9565
194	3.56		194	3.0512
195	3.4415		195	2.8884
196	3.0432		196	3.1329
197	3.2276		197	2.6834
198	4.6817		198	6.3006
199	3.6529		199	5.4197
200	4.048		200	5.276
201	3.4256		201	3.0534
202	3.5304		202	2.736
203	2.9819		203	2.7513
204	3.1079		204	2.9422
205	3.249		205	2.847
206	3.0017		206	3.0841
207	2.9751		207	2.8137
208	3.2068		208	2.6634
209	3.2118		209	2.8248
210	3.976		210	2.8683
211	5.189		211	7.0949
212	5.4333		212	7.0563
213	4.1499		213	3.9411
214	4.1291		214	4.0035
215	4.3526		215	4.1804
216	3.5472		216	3.0217
217	3.5295		217	2.9133
218	3.5467		218	3.3785
219	3.3443		219	2.7228
220	4.1008		220	3.9036
221	4.1537		221	4.0823
222	3.3098		222	2.8204
223	3.2886		223	3.2633
224	3.2831		224	2.9933
225	3.7785		225	3.4478
226	3.2736		226	2.974
227	3.6256		227	3.2099
228	3.3579		228	2.8324
229	3.4666		229	2.6896
230	3.9261		230	3.6421
231	3.6595		231	3.1094
232	3.3146		232	2.7088
233	3.381		233	2.8836
234	3.0634		234	2.7745
235	3.2409		235	2.884
236	3.2109		236	2.8006
237	3.2076		237	2.8816
238	3.1287		238	2.7139
239	2.7433		239	2.757
240	3.313		240	3.0695
241	2.9112		241	2.8566
242	2.9838		242	2.9151
243	3.2586		243	2.8193
244	3.459		244	3.054
245	3.5093		245	2.7966
246	3.0656		246	2.7349
247	4.0412		247	5.729
248	3.1155		248	2.9068
249	3.402		249	2.7668
250	3.1085		250	2.8012
251	2.9505		251	2.8466
252	2.7818		252	2.8844
253	3.1396		253	3.0121
254	3.0854		254	2.7961
255	2.9267		255	2.6785
256	3.2571		256	2.8067
257	3.0858		257	2.6557
258	2.7724		258	2.7626
259	3.0817		259	2.7903
260	3.0386		260	2.8421
261	3.341		261	2.8425
262	3.574		262	2.9013
263	2.9964		263	2.7716
264	3.043		264	3.0753
265	2.9691		265	2.6791
266	3.1406		266	2.9813
267	3.0809		267	2.8159
268	3.2212		268	2.905
269	3.3433		269	3.0088
270	3.2003		270	2.9518
271	3.16		271	2.784
272	3.0307		272	2.7921
273	3.1658		273	2.9074
274	2.9859		274	3.057
275	3.0314		275	2.8366
276	3.0198		276	2.8446
277	3.0301		277	2.7283
278	3.4357		278	2.8104
279	3.1708		279	2.7996
280	3.0606		280	2.6909
281	3.3286		281	2.9675
282	3.8272		282	3.1203
283	3.6159		283	3.3313
284	3.8553		284	3.0887
285	3.0664		285	2.8975
286	3.2579		286	2.8174
287	3.2249		287	2.7741
288	4.7439		288	5.8237
289	3.1856		289	3.5348
290	3.0761		290	3.1769
291	3.1911		291	3.4414
292	3.3529		292	3.1431
293	3.6278		293	2.9355
294	3.0247		294	2.8012
295	3.2946		295	2.7477
296	3.1444		296	3.137
297	3.2973		297	3.113
298	3.1013		298	2.813
299	2.9632		299	2.7737
300	3.743		300	3.2926
301	3.589		301	2.8977
302	3.1384		302	2.9439
303	3.8179		303	2.7019
304	3.0822		304	2.8285
305	2.9441		305	2.8822
306	4.0941		306	4.3052
307	3.1622		307	3.0662
308	3.2144		308	2.8667
309	3.1307		309	2.8531
310	3.0335		310	3.5969
311	2.9399		311	3.261
312	2.8962		312	2.9563
313	2.9699		313	2.8546
314	2.995		314	3.1536
315	2.9003		315	2.8008
316	3.4009		316	2.8154
317	3.1624		317	2.6307
318	3.5852		318	3.2149
319	5.877		319	7.9531
320	4.222		320	5.8015
321	3.1504		321	3.014
322	3.821		322	5.1921
323	4.2135		323	5.4091
324	4.5399		324	5.7119
325	4.9074		325	6.4768
326	5.0326		326	6.0034
327	5.6793		327	7.5011
328	3.2082		328	3.2225
329	3.2878		329	2.9002
330	3.0935		330	2.9015
331	3.5105		331	2.8902
332	3.3346		332	2.8366
333	2.7879		333	2.7141
334	3.2348		334	2.81
335	3.0815		335	2.9485
336	2.935		336	3.0451
337	3.9117		337	4.1964
338	4.6647		338	5.6336
339	4.8605		339	5.378
340	4.3321		340	5.141
341	3.4769		341	4.6004
342	2.9819		342	2.8018
343	4.2329		343	5.3229
344	4.561		344	5.8264
345	4.3431		345	4.5869
346	4.0132		346	4.4956
347	5.288		347	7.2018
348	3.5242		348	3.7038
349	5.1898		349	6.6856
350	4.3617		350	5.0767
351	5.8419		351	7.288
352	3.8747		352	4.3204
353	4.5943		353	5.6215
354	4.7909		354	6.1094
355	4.6536		355	6.1444
356	4.2977		356	6.0607
357	3.3125		357	2.8255
358	5.2992		358	7.1584
359	3.1478		359	2.7662
360	3.4258		360	2.7098
361	3.2399		361	2.8834
362	3.161		362	2.8574
363	3.3362		363	2.8813
364	3.3027		364	3.0029
365	3.0884		365	2.8094
366	3.2105		366	2.8199
367	2.9542		367	2.8164
368	3.4603		368	2.8719
369	3.2655		369	2.7588
370	3.0839		370	2.7746
371	3.4995		371	3.0227
372	3.0793		372	2.8985
373	2.88		373	2.8249
374	3.1702		374	3.0153
375	3.1235		375	3.0925
376	3.1614		376	3.6982
377	2.9312		377	2.8645
378	3.2218		378	2.9234
379	4.7786		379	6.4992
380	4.6755		380	5.315
381	4.4642		381	6.0867
382	5.4626		382	6.6922
383	4.9751		383	6.5668
384	4.5083		384	5.6578
385	5.5672		385	6.68
386	3.2344		386	2.7087
387	3.1339		387	3.0878
388	3.0701		388	2.6886
389	3.5694		389	2.8599
390	3.4497		390	3.2804
391	3.1751		391	2.7695
392	3.1562		392	2.765
393	3.3931		393	2.7249
394	2.8983		394	2.7238
395	3.4464		395	3.213
396	3.31		396	2.7017
397	3.2224		397	2.8065
398	3.1345		398	2.7083
399	3.9701		399	2.8082
400	3.8175		400	2.7338
401	3.03		401	2.9211
402	3.7702		402	2.9203
403	3.168		403	2.7705
404	3.3996		404	2.8451
405	3.6027		405	2.8543
406	3.4249		406	2.8668
407	3.0642		407	2.7845
408	3.1184		408	2.818
409	3.1462		409	2.7179
410	3.0245		410	2.823
411	3.0816		411	2.9498
412	3.1489		412	3.1172
413	3.0956		413	2.8565
414	3.473		414	2.6396
415	2.9677		415	2.6877
416	2.9392		416	2.7673
417	2.9848		417	2.6973
418	2.9092		418	2.7481
419	3.1283		419	2.6861
420	2.9003		420	2.7143
421	3.0426		421	2.7602
422	3.4342		422	3.147
423	3.009		423	2.7757
424	3.2011		424	2.7559
425	3.5411		425	2.7744
426	3.0079		426	2.9066
427	3.1061		427	2.9224
428	3.2254		428	2.8302
429	3.1793		429	4.0202
430	3.0251		430	2.7612
431	2.9402		431	2.8018
432	3.0216		432	2.7838
433	3.5281		433	3.4568
434	3.2408		434	2.8232
435	3.3883		435	2.9076
436	3.5418		436	2.7682
437	3.4728		437	3.177
438	3.0801		438	2.9561
439	3.1273		439	2.7868
440	3.1443		440	2.7477
441	3.011		441	3.1331
442	3.0169		442	3.4896
443	3.1807		443	2.7866
444	3.199		444	2.762
445	3.2459		445	2.7647
446	3.4373		446	2.9277
447	3.1078		447	2.7227
448	3.0843		448	3.0321
449	3.2253		449	3.0181
450	3.4148		450	3.2153
451	3.3046		451	4.0809
452	3.4958		452	4.1535
453	4.0802		453	4.0083
454	3.2164		454	4.5015
455	3.3886		455	3.3314
456	2.9664		456	3.2982
457	3.0398		457	3.275
458	2.9731		458	2.7648
459	3.4282		459	3.0942
460	2.9298		460	2.7418
461	3.0481		461	3.0999
462	3.1684		462	2.9599
463	3.3522		463	3.2811
464	2.9744		464	3.1073
465	3.3394		465	3.0338
466	3.1235		466	2.6983
467	3.2453		467	2.6529
468	2.9067		468	2.9508
469	3.0234		469	3.0977
470	3.0424		470	2.7828
471	3.1512		471	2.965
472	3.7381		472	2.9417
473	2.9124		473	2.8323
474	3.1432		474	3.4504
475	3.0745		475	2.7599
476	2.9296		476	2.7775
477	3.1745		477	2.8311
478	3.004		478	2.7288
479	2.9481		479	2.8048
480	3.0517		480	2.8331
481	3.6911		481	3.2098
482	3.122		482	3.0019
483	3.3631		483	2.7592
484	2.8575		484	2.9358
485	3.1587		485	2.8186
486	3.0397		486	2.905
487	3.1322		487	2.8042
488	3.2498		488	3.1752
489	3.1482		489	2.8689
490	3.2733		490	2.8794
491	3.7335		491	3.4175
492	3.6859		492	3.4565
493	3.6964		493	3.5511
494	3.9092		494	3.9786
495	3.5766		495	3.7624
496	3.4797		496	3.2904
497	3.8272		497	3.7907
498	3.0339		498	3.2683
499	3.2116		499	2.9995
500	3.4996		500	2.7673
501	3.4598		501	3.7336
502	3.2293		502	3.3776
503	3.0064		503	2.7943
504	3.2388		504	3.1973
505	3.675		505	2.6593
506	3.61		506	2.7763
507	3.1378		507	2.9497
508	3.4423		508	2.8531
509	3.2163		509	3.2067
510	3.3259		510	3.0362
511	3.6933		511	3.4245
512	3.1971		512	3.4836
513	2.8188		513	2.7555
514	3.0774		514	2.9457
515	3.1679		515	2.9787
516	3.2712		516	2.9305
517	3.3384		517	2.9837
518	2.9767		518	2.7479
519	3.1465		519	2.7268
520	3.4332		520	2.9728
521	3.0676		521	2.8602
522	3.0164		522	2.8675
523	3.1999		523	2.8025
524	3.2962		524	2.7212
525	3.9581		525	3.2456
526	3.1734		526	2.7995
527	3.2917		527	2.9731
528	3.2242		528	2.9437
529	3.5661		529	3.1274
530	3.2237		530	2.7511
531	3.1148		531	2.9406
532	3.6451		532	5.4144
533	3.1555		533	2.9785
534	3.3939		534	2.935
535	3.1253		535	2.8484
536	2.9096		536	2.9096
537	3.4503		537	2.8144
538	3.3073		538	3.0763
539	3.0435		539	2.8574
540	3.225		540	2.8803
541	3.1198		541	2.7272
542	3.1102		542	2.8161
543	3.0428		543	2.7346
544	3.0762		544	2.7164
545	3.076		545	3.0292
546	3.0223		546	2.64
547	3.1715		547	2.6974
548	3.0616		548	2.905
549	3.0205		549	2.8303
550	2.8959		550	2.9195
551	2.9762		551	2.7565
552	3.1302		552	2.746
553	3.0418		553	2.7238
554	3.2021		554	2.8579
555	3.3355		555	2.875
556	3.0118		556	3.0576
557	3.0153		557	2.9284
558	3.1557		558	2.6909
559	4.5266		559	5.35
560	4.7293		560	6.3069
561	4.1267		561	5.5845
562	4.1672		562	5.5816
563	4.1407		563	5.9508
564	4.3789		564	5.7818
565	4.581		565	5.5093
566	3.9633		566	5.477
567	4.5167		567	5.9458
568	4.4153		568	5.9385
569	3.9151		569	5.3866
570	4.0796		570	5.0728
571	4.4015		571	5.5547
572	4.3304		572	5.3385
573	3.6394		573	5.6974
574	3.7668		574	5.38
575	3.0674		575	2.8953
576	2.8572		576	2.7925
577	2.971		577	2.7548
578	2.9792		578	2.7781
579	3.1713		579	2.8031
580	3.2144		580	2.7369
581	3.3575		581	3.0381
582	3.3661		582	2.7388
583	3.2239		583	3.081
584	3.2884		584	2.8375
585	3.4958		585	2.826
586	3.2732		586	2.7905
587	3.3047		587	3.5849
588	3.0928		588	2.8611
589	2.8816		589	2.951
590	3.335		590	2.7562
591	3.4069		591	2.9081
592	3.2416		592	2.8293
593	2.9923		593	2.6784
594	3.4106		594	2.9904
595	3.5868		595	2.715
596	3.2406		596	2.7516
597	3.0438		597	2.8507
598	3.2693		598	2.8369
599	3.2383		599	3.2204
600	3.4517		600	2.7825
601	3.0385		601	2.7342
602	2.8927		602	2.8888
603	3.2364		603	2.9379
604	3.3428		604	2.76
605	3.3991		605	2.7866
606	3.1972		606	2.8418
607	2.7547		607	2.8126
608	3.2479		608	2.8458
609	3.8476		609	2.8738
610	3.5479		610	2.8258
611	3.2719		611	2.6967
612	3.0821		612	2.8929
613	3.4754		613	2.8765
614	2.9178		614	2.7827
615	3.0034		615	2.9205
616	2.9171		616	2.6971
617	2.8769		617	2.6617
618	3.2969		618	3.0573
619	3.3492		619	2.799
620	3.0493		620	2.8514
621	3.0081		621	2.7109
622	3.0168		622	2.9473
623	3.5254		623	2.8994
624	3.4215		624	2.7536
625	3.0292		625	3.0717
626	2.9417		626	2.7911
627	2.9614		627	2.7653
628	3.1897		628	2.7903
629	2.9767		629	2.9112
630	3.1084		630	2.7401
631	2.966		631	2.9786
632	3.2084		632	3.1266
633	3.0016		633	2.886
634	3.2321		634	2.8306
635	2.8937		635	2.8758
636	2.8524		636	2.6653
637	2.9979		637	2.8356
638	3.0512		638	2.8495
639	3.2301		639	2.9523
640	2.9457		640	2.9579
641	3.2401		641	3.0872
642	3.1058		642	2.7997
643	2.9511		643	2.7867
644	3.0953		644	2.6636
645	3.091		645	2.8188
646	3.1708		646	2.7298
647	3.0724		647	3.0266
648	3.0445		648	2.8125
649	2.9845		649	2.6199
650	3.057		650	3.1521
651	2.7983		651	2.7109
652	2.8247		652	3.2233
653	3.0749		653	2.9479
654	2.9578		654	2.9634
655	2.9104		655	2.9039
656	2.9373		656	2.8381
657	2.9753		657	2.8061
658	2.9014		658	3.2368
659	3.1258		659	2.9694
660	3.1693		660	2.8267
661	3.1311		661	2.7025
662	3.6024		662	2.6842
663	2.806		663	2.87
664	2.9576		664	2.7202
665	3.221		665	2.7274
666	3.0579		666	2.8864
667	3.0315		667	2.7867
668	2.9136		668	2.8522
669	3.2566		669	3.1066
670	3.7574		670	2.7447
671	3.3059		671	2.9128
672	3.2057		672	2.7643
673	2.94		673	3.1114
674	3.1059		674	2.8708
675	3.3332		675	2.9221
676	3.0414		676	2.8892
677	2.9419		677	2.815
678	2.9112		678	2.8182
679	3.0547		679	2.8261
680	3.0467		680	2.9939
681	3.0339		681	2.7663
682	3.2355		682	2.803
683	3.0356		683	2.7205
684	3.3488		684	2.8765
685	3.2188		685	2.8076
686	2.9358		686	2.8827
687	3.0635		687	2.7952
688	3.385		688	3.077
689	3.4634		689	2.922
690	3.063		690	2.7886
691	3.2408		691	2.7761
692	3.1525		692	2.7872
693	3.0646		693	2.9447
694	2.9672		694	2.7551
695	3.0818		695	2.7418
696	3.0096		696	2.7648
697	3.3145		697	2.7949
698	3.6471		698	2.7782
699	2.9244		699	2.8302
700	3.1592		700	3.0316
701	2.9419		701	3.1699
702	2.9925		702	2.8016
703	2.8757		703	2.7243
704	2.8863		704	2.8328
705	3.0561		705	2.8485
706	3.1841		706	2.9912
707	2.8498		707	3.3576
708	3.004		708	2.7282
709	2.8316		709	2.8557
710	2.8583		710	2.7508
711	3.2473		711	2.8099
712	2.838		712	2.9098
713	4.0501		713	4.2576
714	4.0069		714	3.8424
715	3.0229		715	3.2797
716	3.2614		716	2.8894
717	2.9994		717	2.6997
718	3.0125		718	2.7037
719	3.2424		719	3.0263
720	2.969		720	2.8463
721	2.9752		721	2.8067
722	3.0555		722	3.1403
723	2.9156		723	3.0912
724	3.3218		724	2.8562
725	2.9964		725	2.8998
726	2.9956		726	2.8975
727	3.1785		727	2.9198
728	2.9609		728	2.8885
729	3.0778		729	2.9514
730	3.1546		730	3.222
731	3.3353		731	3.0947
732	2.9023		732	3.0112
733	2.8274		733	2.9142
734	2.9604		734	2.7277
735	3.0261		735	2.701
736	2.8943		736	3.3648
737	3.0667		737	2.7785
738	3.0638		738	2.8331
739	3.0385		739	3.0216
740	3.1104		740	2.8589
741	2.8008		741	3.0978
742	3.0978		742	2.7959
743	2.9912		743	2.7439
744	2.9242		744	2.7899
745	3.0417		745	2.853
746	2.7946		746	2.7791
747	2.9475		747	2.7354
748	2.9688		748	2.8488
749	3.0725		749	2.9553
750	3.0048		750	2.9719
751	3.0352		751	2.8075
752	3.2783		752	3.2293
753	3.0514		753	2.9403
754	2.931		754	2.7867
755	2.869		755	2.9309
756	2.9521		756	3.0714
757	2.9214		757	2.9138
758	3.0651		758	3.423
759	2.8618		759	2.8253
760	2.8638		760	2.9504
761	3.0421		761	2.8292
762	2.8236		762	3.0888
763	3.0553		763	3.4738
764	3.1568		764	2.9502
765	3.153		765	2.8943
766	3.0855		766	2.7275
767	3.0863		767	2.7752
768	3.0953		768	2.7293
769	3.0495		769	3.1867
770	3.0738		770	2.8822
771	3.2309		771	2.7844
772	3.0909		772	2.8556
773	3.2129		773	2.8239
774	3.5379		774	2.8269
775	2.9802		775	2.8191
776	3.0027		776	2.9111
777	3.3711		777	3.2911
778	3.4392		778	2.7618
779	2.9931		779	2.8101
780	3.0018		780	3.2004
781	3.7406		781	3.2338
782	3.2883		782	2.7421
783	3.5441		783	3.3569
784	4.007		784	2.8052
785	3.7071		785	2.6698
786	3.3464		786	2.8129
787	3.2145		787	3.5139
788	3.5844		788	3.1069
789	2.9743		789	3.0477
790	3.0148		790	2.8346
791	3.063		791	2.9362
792	3.3693		792	2.8917
793	3.3044		793	2.6368
794	3.0176		794	2.9481
795	3.5042		795	2.693
796	2.9638		796	2.7562
797	2.868		797	3.0686
798	3.5892		798	2.7698
799	2.929		799	2.8968
800	3.6496		800	2.8463
801	3.0739		801	2.6751
802	3.0635		802	2.7811
803	2.8543		803	2.7061
804	3.0563		804	2.7376
805	3.139		805	2.7999
806	3.3483		806	3.0813
807	2.8892		807	2.9198
808	2.8736		808	2.9175
809	3.2978		809	2.8928
810	3.0501		810	2.6968
811	3.0162		811	2.9106
812	3.2762		812	2.724
813	4.3535		813	6.7117
814	2.793		814	2.6323
815	3.0823		815	2.8251
816	3.4534		816	2.8868
817	3.1359		817	2.7997
818	3.2151		818	3.4497
819	3.2108		819	2.7207
820	3.0901		820	2.7059
821	3.2559		821	3.0033
822	2.9544		822	2.8785
823	3.2324		823	2.7473
824	3.5083		824	2.7857
825	3.1109		825	2.8277
826	3.3661		826	2.8184
827	2.9602		827	2.7021
828	3.1124		828	2.8719
829	3.1295		829	2.9119
830	3.0038		830	2.627
831	3.2726		831	2.7578
832	3.2059		832	3.0016
833	3.0015		833	2.7978
834	4.3836		834	5.3894
835	3.6167		835	2.9568
836	4.3866		836	5.8913
837	4.8063		837	6.2361
838	4.0666		838	5.6761
839	4.5868		839	6.0732
840	4.4631		840	5.8685
841	4.3865		841	5.7224
842	4.3485		842	5.62
843	4.6066		843	5.4328
844	4.3807		844	6.0882
845	3.2797		845	3.7359
846	3.2022		846	2.7157
847	3.0731		847	2.8219
848	3.0965		848	3.0598
849	3.8521		849	3.6666
850	3.2168		850	2.674
851	3.0498		851	2.8909
852	3.5716		852	3.002
853	3.2401		853	2.8672
854	3.1911		854	2.8053
855	3.3513		855	3.1149
856	3.2667		856	2.9734
857	3.3932		857	2.7898
858	2.9254		858	3.1652
859	2.9791		859	2.7122
860	3.004		860	2.6984
861	3.1209		861	2.8615
862	3.5629		862	3.1539
863	3.7341		863	3.0676
864	3.3843		864	2.758
865	3.1487		865	2.8586
866	3.1669		866	2.8012
867	3.0244		867	2.8302
868	3.354		868	2.6241
869	2.9814		869	2.8135
870	3.4454		870	2.7618
871	3.2675		871	2.8238
872	3.4309		872	3.3496
873	3.0287		873	2.6776
874	3.2392		874	2.7985
875	3.6226		875	2.7414
876	2.9308		876	2.8495
877	3.136		877	2.8655
878	3.1172		878	2.6781
879	3.2007		879	3.3514
880	3.0603		880	2.7227
881	3.5698		881	2.8728
882	3.2		882	2.8162
883	3.6429		883	3.0049
884	3.0756		884	2.7927
885	3.0156		885	2.6633
886	2.9047		886	2.8802
887	3.1925		887	2.7107
888	2.9807		888	2.6911
889	3.3543		889	3.2191
890	3.5195		890	2.9302
891	3.2726		891	2.8807
892	3.5239		892	2.6928
893	2.8801		893	2.7572
894	3.4723		894	2.7401
895	3.6688		895	3.0304
896	3.2157		896	3.0549
897	3.1432		897	2.7007
898	3.12		898	2.812
899	3.9729		899	3.6733
900	3.0841		900	2.9229
901	3.1761		901	2.7742
902	2.96		902	2.7232
903	3.5729		903	2.8622
904	3.212		904	2.8943
905	3.0163		905	2.9409
906	3.0227		906	2.8869
907	2.9119		907	3.0283
908	3.5013		908	3.0314
909	3.5107		909	2.8622
910	3.1498		910	2.8667
911	3.2329		911	2.9751
912	3.3284		912	3.0522
913	3.1805		913	2.8176
914	3.4206		914	2.7
915	3.0139		915	2.9857
916	3.0692		916	2.8764
917	3.2995		917	2.6996
918	3.4022		918	2.6117
919	3.3482		919	2.9835
920	3.2019		920	2.7739
921	3.409		921	2.8347
922	3.1458		922	2.7815
923	3.3611		923	2.715
924	3.5636		924	2.8274
925	3.4882		925	2.9326
926	3.1864		926	2.7265
927	3.1373		927	2.9872
928	3.3025		928	2.8463
929	3.5791		929	3.0566
930	3.371		930	3.0379
931	3.3654		931	2.9693
932	3.5117		932	2.7877
933	3.3009		933	2.727
934	3.5256		934	2.8693
935	3.4235		935	2.8265
936	3.4338		936	2.8758
937	3.1935		937	2.8243
938	3.1066		938	3.2357
939	3.6736		939	2.942
940	3.6871		940	2.7241
941	3.2779		941	2.8088
942	3.258		942	2.8522
943	3.1391		943	2.8707
944	3.0895		944	2.9386
945	3.123		945	2.9137
946	3.084		946	2.8081
947	3.4931		947	2.8289
948	3.4297		948	2.7518
949	3.1091		949	2.7869
950	3.5137		950	2.7856
951	3.6084		951	3.1292
952	3.3552		952	2.7924
953	3.3969		953	2.838
954	3.0811		954	2.9012
955	2.7939		955	2.8841
956	3.0106		956	2.792
957	2.9125		957	3.128
958	3.2134		958	2.9759
959	3.1087		959	2.6452
960	3.6992		960	3.0171
961	3.3542		961	2.951
962	3.4977		962	2.8231
963	3.2816		963	2.9714
964	2.9431		964	3.0965
965	4.0755		965	5.456
966	3.6148		966	2.5839
967	3.1913		967	2.7346
968	3.4129		968	2.7618
969	3.0904		969	2.808
970	3.3717		970	2.8327
971	3.352		971	2.8885
972	2.9314		972	2.7351
973	3.1996		973	2.7125
974	3.0139		974	2.5742
975	3.3747		975	2.8221
976	2.9574		976	2.6673
977	3.0158		977	2.8252
978	3.0787		978	2.6938
979	3.4216		979	2.7545
980	4.1874		980	3.6387
981	3.2586		981	2.909
982	3.1964		982	3.0147
983	2.8992		983	2.9012
984	3.3386		984	2.8216
985	3.2512		985	3.0826
986	2.8724		986	2.8076
987	3.0322		987	2.8211
988	3.2421		988	3.0172
989	4.0754		989	3.8974
990	2.8356		990	2.848
991	3.3724		991	2.7397
992	3.2531		992	2.8799
993	3.2039		993	2.8181
994	3.0382		994	2.7594
995	3.1532		995	2.6938
996	3.018		996	2.8754
997	3.6035		997	2.8156
998	3.4481		998	2.7507
999	2.965		999	3.0576
1000	3.7708		1000	3.4146

## Sheet: Fig 5c
Rev1-dATP Ternary Complex
R324 Nε - dATP N7			R324 Nη - dATP N6
time(ns)	distance (Å)		time(ns)	distance (Å)
1	2.9605		1	4.2682
2	2.9626		2	3.1459
3	3.9645		3	6.4064
4	3.178		4	4.2064
5	2.9848		5	4.7711
6	2.8179		6	3.942
7	2.8796		7	3.6043
8	2.9259		8	3.3432
9	3.0991		9	4.9114
10	3.0804		10	3.3052
11	2.9576		11	3.6256
12	2.9186		12	3.8196
13	3.3215		13	3.5397
14	2.9519		14	4.7548
15	3.3797		15	5.4839
16	2.9476		16	3.671
17	3.2976		17	4.4207
18	3.4203		18	3.3732
19	2.9667		19	3.3721
20	3.2825		20	4.6739
21	3.0055		21	4.0478
22	3.7112		22	5.2136
23	4.0466		23	6.2034
24	3.9562		24	5.2361
25	3.6845		25	5.1112
26	3.3572		26	4.34
27	3.476		27	4.5687
28	3.1083		28	4.1962
29	4.2303		29	5.2034
30	3.5322		30	4.2291
31	3.8308		31	5.5377
32	3.8963		32	5.4922
33	3.3776		33	4.8342
34	3.2881		34	3.8894
35	3.297		35	4.0614
36	4.0862		36	5.4257
37	3.4533		37	4.7677
38	3.1264		38	4.2168
39	3.8351		39	4.8941
40	3.847		40	4.9457
41	3.8099		41	5.4064
42	3.434		42	4.5675
43	3.7768		43	5.421
44	3.7325		44	5.3989
45	3.282		45	4.6847
46	3.6032		46	5.1767
47	3.4278		47	4.4213
48	3.1097		48	4.8348
49	3.4937		49	5.0576
50	3.4447		50	5.1697
51	3.5088		51	4.9687
52	4.4846		52	6.2736
53	3.4314		53	4.1611
54	3.9051		54	5.0543
55	3.5224		55	4.275
56	3.7857		56	5.7287
57	3.5744		57	4.2098
58	3.5387		58	5.5601
59	4.2131		59	5.3836
60	3.5153		60	4.8924
61	4.379		61	5.3544
62	7.264		62	9.2343
63	8.1897		63	10.4034
64	3.5862		64	4.6167
65	3.2443		65	4.628
66	3.2656		66	4.2049
67	7.3108		67	9.2879
68	3.6957		68	5.5817
69	3.613		69	5.4915
70	3.9408		70	5.1928
71	3.9743		71	5.1589
72	3.7182		72	5.1014
73	3.2874		73	4.7148
74	3.3287		74	4.9815
75	4.3023		75	5.2199
76	4.2023		76	6.2852
77	3.6133		77	4.7216
78	3.6928		78	4.6143
79	4.3444		79	5.8488
80	3.9966		80	4.7496
81	3.6344		81	4.852
82	3.3608		82	4.2448
83	3.4025		83	5.2604
84	3.1169		84	4.525
85	3.3934		85	4.6857
86	4.2715		86	6.0126
87	4.4748		87	6.1426
88	3.193		88	4.5224
89	3.32		89	4.7223
90	3.0912		90	4.2883
91	4.8645		91	6.8579
92	4.6688		92	5.7342
93	4.0591		93	5.2238
94	4.6293		94	5.0558
95	3.1591		95	3.446
96	3.175		96	3.8417
97	3.0838		97	4.7166
98	2.9004		98	3.0769
99	2.9508		99	3.8133
100	3.6711		100	3.7076
101	3.0596		101	4.8087
102	4.9047		102	5.9812
103	3.4603		103	4.6095
104	3.4315		104	5.0465
105	4.293		105	3.4827
106	2.8363		106	3.7898
107	3.1624		107	4.4183
108	3.3336		108	3.7757
109	2.9653		109	3.6927
110	3.05		110	3.9288
111	3.0674		111	3.3777
112	2.914		112	3.5695
113	3.2159		113	3.9325
114	2.8759		114	3.4326
115	3.1144		115	3.4799
116	3.1414		116	3.8954
117	2.909		117	3.2714
118	3.0046		118	4.0475
119	3.1745		119	3.2995
120	3.1945		120	4.535
121	3.0718		121	3.4769
122	3.2494		122	4.7857
123	4.6045		123	6.1728
124	3.0424		124	3.9066
125	3.3623		125	4.3462
126	3.3305		126	4.7631
127	3.2317		127	5.0669
128	3.1111		128	3.5531
129	3.177		129	4.0571
130	3.1655		130	3.14
131	3.3526		131	4.3285
132	2.9854		132	4.6249
133	2.9871		133	4.2501
134	2.9819		134	3.849
135	3.4827		135	4.9701
136	3.1873		136	3.3978
137	3.8355		137	5.0516
138	3.1038		138	3.5027
139	5.7126		139	7.0636
140	3.3055		140	3.1053
141	3.1272		141	4.3033
142	3.0426		142	4.7525
143	3.7767		143	5.2949
144	3.7807		144	3.6731
145	3.9496		145	4.402
146	2.8183		146	3.4778
147	3.6675		147	4.8422
148	3.6982		148	4.7496
149	3.3756		149	4.79
150	2.9222		150	3.3661
151	3.408		151	4.4204
152	3.989		152	4.8856
153	3.8186		153	4.4965
154	3.4381		154	4.1269
155	3.1819		155	3.4783
156	4.3219		156	5.1758
157	4.4458		157	5.4476
158	3.6328		158	4.1588
159	4.2405		159	3.982
160	4.3902		160	4.8965
161	3.7912		161	4.9064
162	4.8017		162	5.7804
163	2.9427		163	4.2372
164	3.3654		164	3.354
165	3.6215		165	4.396
166	3.6961		166	4.6763
167	3.0866		167	3.797
168	2.9259		168	4.3135
169	8.0089		169	6.8559
170	7.6969		170	6.4664
171	6.7664		171	5.1172
172	7.1614		172	5.8979
173	7.7847		173	6.8727
174	7.1283		174	6.9656
175	6.6047		175	6.1837
176	6.3187		176	6.3587
177	6.4384		177	6.0824
178	8.3793		178	7.9254
179	8.3883		179	7.08
180	8.6445		180	8.3978
181	8.031		181	7.7788
182	7.8668		182	7.3994
183	8.4696		183	7.611
184	7.5804		184	6.3599
185	7.2438		185	6.486
186	7.9609		186	7.1963
187	8.0351		187	8.5519
188	7.3604		188	7.4306
189	7.4732		189	7.3878
190	7.9752		190	7.3262
191	8.1614		191	8.153
192	8.0896		192	7.7606
193	7.7918		193	7.6587
194	7.6136		194	7.2663
195	7.9849		195	7.2383
196	7.3753		196	6.0106
197	7.8244		197	6.6393
198	7.747		198	6.823
199	7.189		199	7.0595
200	7.3911		200	7.0714
201	7.3108		201	7.2101
202	7.1878		202	7.0507
203	7.7245		203	7.1505
204	6.9123		204	6.7035
205	7.6684		205	8.4705
206	7.8386		206	7.4444
207	7.1051		207	7.7625
208	8.0328		208	8.2574
209	8.0315		209	7.4521
210	8.103		210	7.2301
211	8.4559		211	7.1553
212	8.1888		212	7.5519
213	8.1258		213	7.1733
214	7.3123		214	6.2969
215	7.0355		215	6.6272
216	7.7409		216	6.881
217	7.3075		217	6.6052
218	7.036		218	6.7508
219	7.3153		219	6.9191
220	6.3966		220	5.6916
221	7.7403		221	7.8693
222	7.7002		222	7.7856
223	8.1175		223	7.573
224	8.6517		224	8.2752
225	7.3595		225	7.0242
226	8.3512		226	7.085
227	7.7976		227	7.054
228	8.2878		228	7.4702
229	7.7989		229	7.139
230	7.0045		230	6.0869
231	7.1849		231	6.5005
232	7.8784		232	7.2469
233	7.6235		233	6.5438
234	7.6455		234	7.0428
235	8.1458		235	7.3319
236	8.3005		236	7.9832
237	7.5733		237	6.8437
238	8.5922		238	8.0988
239	7.5953		239	6.0644
240	6.9651		240	7.0061
241	6.2276		241	5.5409
242	7.7637		242	7.4024
243	6.82		243	6.6306
244	7.3409		244	6.8283
245	7.9718		245	7.2272
246	6.6038		246	6.6339
247	6.8136		247	6.3917
248	7.0541		248	6.5087
249	6.9329		249	6.3053
250	7.5637		250	6.9848
251	7.7417		251	7.0316
252	7.5595		252	6.6966
253	8.1865		253	7.9312
254	6.5869		254	6.4555
255	7.9513		255	7.9177
256	8.3078		256	7.357
257	7.3768		257	6.5322
258	7.428		258	8.0344
259	7.4996		259	6.3701
260	7.474		260	6.6015
261	7.2886		261	6.1705
262	7.9789		262	6.9503
263	7.6311		263	6.9012
264	7.7579		264	6.6624
265	7.7608		265	6.9182
266	8.1367		266	7.2118
267	7.6916		267	6.6871
268	7.4061		268	7.5986
269	6.8961		269	6.3143
270	6.3025		270	6.3201
271	8.2216		271	6.8828
272	7.2262		272	6.3729
273	7.1867		273	6.7513
274	7.9806		274	6.8253
275	7.9212		275	7.4559
276	8.0779		276	7.1208
277	8.1467		277	7.6086
278	7.1058		278	6.443
279	7.6042		279	7.5522
280	7.7286		280	7.1374
281	7.2532		281	6.7719
282	7.5836		282	6.5667
283	8.066		283	6.5353
284	8.1687		284	7.1338
285	8.0877		285	7.687
286	7.7949		286	7.2086
287	7.789		287	6.9433
288	7.5361		288	6.9165
289	7.9041		289	6.8203
290	7.5477		290	6.892
291	7.4443		291	7.1353
292	7.6089		292	6.2651
293	7.2975		293	6.7983
294	7.0572		294	6.7898
295	6.373		295	5.4691
296	5.9805		296	6.2975
297	7.645		297	7.2335
298	7.2469		298	7.3387
299	6.91		299	6.5033
300	7.4543		300	6.5965
301	6.996		301	7.8168
302	7.3914		302	6.0599
303	6.1553		303	5.8715
304	7.8058		304	7.8698
305	8.4098		305	8.0743
306	7.1931		306	7.4347
307	5.9253		307	6.3365
308	7.5224		308	6.7909
309	7.6346		309	6.773
310	7.1692		310	6.3033
311	7.6361		311	6.7605
312	6.8739		312	5.8871
313	7.6895		313	7.078
314	7.2214		314	6.9141
315	7.5694		315	5.9046
316	8.0965		316	6.7372
317	7.8892		317	7.1143
318	7.6926		318	7.2459
319	7.9615		319	7.3957
320	6.587		320	7.1629
321	8.1369		321	7.6274
322	7.4384		322	6.4249
323	7.6356		323	7.4756
324	8.4678		324	7.6006
325	8.0497		325	6.8228
326	7.6513		326	6.8265
327	7.7602		327	7.1033
328	8.2547		328	6.6769
329	7.5042		329	6.25
330	7.3743		330	6.7202
331	7.4766		331	6.9787
332	6.7792		332	6.2336
333	8.0025		333	7.6679
334	6.7177		334	6.7726
335	7.5259		335	6.8892
336	7.5265		336	5.6027
337	7.6611		337	6.9271
338	8.018		338	6.9328
339	6.2302		339	6.1155
340	7.2004		340	6.7395
341	6.9916		341	6.1482
342	7.6617		342	6.5877
343	7.5569		343	7.0087
344	8.0082		344	7.2406
345	7.1626		345	6.2125
346	7.4111		346	6.3516
347	7.4665		347	7.0194
348	7.5095		348	6.9293
349	7.5461		349	7.5051
350	7.8142		350	7.2372
351	7.6013		351	6.829
352	8.0954		352	6.651
353	8.1297		353	7.2316
354	7.8074		354	7.2939
355	8.2122		355	7.2012
356	8.0166		356	7.4198
357	7.4138		357	6.5027
358	7.5613		358	6.8142
359	8.1975		359	7.0166
360	7.9793		360	7.4296
361	7.5211		361	6.4442
362	7.6354		362	6.7797
363	8.0593		363	6.8236
364	7.2698		364	6.4879
365	6.5825		365	6.6461
366	6.7527		366	6.2707
367	7.3787		367	6.9102
368	7.7178		368	7.0364
369	7.9046		369	7.5784
370	7.8633		370	7.1786
371	7.8001		371	7.4284
372	8.4882		372	7.542
373	8.189		373	7.624
374	7.4078		374	6.4903
375	7.6336		375	7.0448
376	7.7477		376	6.7649
377	7.3457		377	6.6751
378	7.1401		378	6.649
379	7.2633		379	6.2157
380	8.1283		380	7.2799
381	8.0115		381	8.1176
382	7.6127		382	6.5885
383	7.8479		383	6.8751
384	7.752		384	7.4466
385	7.8263		385	7.1998
386	8.1689		386	6.5987
387	7.6431		387	6.839
388	8.1807		388	7.5206
389	8.0906		389	6.8882
390	7.2647		390	6.6346
391	7.1842		391	5.925
392	7.5243		392	6.6533
393	7.9977		393	6.9571
394	7.9904		394	6.6484
395	8.3611		395	7.444
396	7.6141		396	6.5164
397	8.3588		397	7.6335
398	7.9728		398	7.9187
399	7.4529		399	6.9111
400	8.018		400	7.3863
401	7.4857		401	6.8104
402	7.5232		402	6.1881
403	7.9685		403	6.9501
404	7.8477		404	7.0645
405	7.1071		405	6.7848
406	7.7703		406	7.0005
407	7.0379		407	6.572
408	7.6401		408	6.479
409	7.7829		409	7.2903
410	7.5601		410	7.4871
411	7.7401		411	6.9253
412	7.8565		412	6.6451
413	7.9789		413	7.3639
414	8.032		414	6.9242
415	7.9007		415	6.9571
416	7.9619		416	6.7053
417	7.6961		417	6.6398
418	7.3564		418	6.9048
419	7.7423		419	7.3645
420	7.8745		420	6.722
421	7.847		421	7.1548
422	6.7444		422	6.1889
423	7.7129		423	8.1938
424	7.526		424	6.6582
425	8.032		425	7.0322
426	7.2854		426	6.4852
427	7.9107		427	7.5292
428	8.2654		428	8.0895
429	7.1414		429	6.8217
430	6.4957		430	6.0873
431	8.0487		431	7.6121
432	7.3939		432	6.8733
433	7.6611		433	6.9689
434	8.2781		434	7.3997
435	7.8944		435	7.0349
436	7.3819		436	6.4385
437	7.406		437	7.1266
438	7.3559		438	7.1061
439	8.087		439	7.3142
440	7.3474		440	6.8167
441	7.412		441	6.9175
442	7.3141		442	6.4648
443	7.3445		443	6.2595
444	7.1812		444	6.5175
445	7.5503		445	6.2587
446	7.1407		446	6.2779
447	7.5671		447	6.7294
448	7.1638		448	6.498
449	7.5396		449	7.0497
450	8.0883		450	7.0429
451	6.8211		451	6.7547
452	7.5861		452	6.8057
453	7.2503		453	6.7018
454	7.644		454	6.5562
455	7.7782		455	7.5731
456	7.5109		456	6.8049
457	7.4872		457	7.4606
458	7.3296		458	6.5885
459	6.0367		459	6.4207
460	7.385		460	6.2956
461	7.5209		461	7.4331
462	7.1458		462	6.5334
463	7.6058		463	6.5774
464	7.7272		464	7.2942
465	8.1906		465	7.6229
466	7.3294		466	7.4919
467	7.782		467	7.5229
468	7.8579		468	7.2134
469	7.456		469	6.9172
470	7.7423		470	6.9794
471	7.1918		471	6.6981
472	7.2234		472	6.9241
473	8.4033		473	7.8406
474	7.6719		474	6.9552
475	7.6221		475	6.8067
476	7.7353		476	6.926
477	7.737		477	7.0881
478	6.5084		478	6.2678
479	7.8565		479	7.0305
480	7.8955		480	6.9641
481	7.4403		481	7.3189
482	7.4633		482	6.0713
483	8.1092		483	7.4495
484	8.0905		484	7.7421
485	7.9635		485	6.9513
486	8.125		486	7.5194
487	7.7277		487	7.3337
488	8.1275		488	7.4298
489	8.0174		489	7.0485
490	7.7674		490	7.0952
491	7.8774		491	7.0403
492	7.91		492	7.2828
493	7.9019		493	7.0391
494	7.9242		494	7.6315
495	7.8319		495	7.5874
496	7.69		496	7.5236
497	7.6943		497	7.4765
498	8.5291		498	7.8104
499	7.7491		499	7.5966
500	8.0253		500	7.8714
501	7.7693		501	7.3974
502	8.0658		502	7.7768
503	7.9665		503	7.6553
504	7.493		504	7.0077
505	7.8132		505	7.6814
506	7.5695		506	6.9072
507	7.9086		507	7.8203
508	7.8397		508	7.3605
509	7.5714		509	7.6375
510	7.1007		510	6.8487
511	8.0306		511	7.6993
512	7.3267		512	6.6981
513	7.2062		513	7.0996
514	6.9465		514	6.5633
515	7.0073		515	6.6081
516	7.6029		516	7.2202
517	8.0456		517	7.3667
518	7.5874		518	7.3535
519	8.8366		519	8.9956
520	8.4824		520	8.6677
521	8.4961		521	8.6527
522	8.5014		522	7.8757
523	8.2988		523	8.616
524	8.0533		524	8.6719
525	7.6017		525	7.5151
526	7.912		526	7.4472
527	8.7658		527	8.7199
528	8.3645		528	8.6791
529	8.0904		529	8.4413
530	7.8433		530	7.7774
531	7.3696		531	8.3829
532	8.3931		532	7.7996
533	7.9287		533	8.4554
534	8.0757		534	8.2927
535	8.5301		535	7.7712
536	7.9984		536	7.6055
537	6.4865		537	7.5239
538	8.222		538	8.1169
539	8.4553		539	8.9299
540	8.0006		540	7.6769
541	8.2469		541	9.1945
542	8.0197		542	8.5689
543	8.4813		543	8.3754
544	7.9223		544	8.321
545	8.2574		545	8.1901
546	8.6693		546	7.8597
547	9.0187		547	8.3951
548	8.5349		548	8.3836
549	8.9788		549	7.4082
550	8.8371		550	8.1404
551	8.9169		551	7.8362
552	8.4532		552	7.7959
553	8.8386		553	7.816
554	9.2567		554	8.2445
555	8.3607		555	7.3103
556	8.6049		556	7.5647
557	8.9973		557	7.7177
558	9.1089		558	8.0934
559	8.6624		559	8.0525
560	8.7171		560	7.8866
561	9.297		561	8.0455
562	8.8435		562	7.4667
563	8.9129		563	7.9122
564	8.2128		564	7.5332
565	8.8484		565	7.7588
566	8.2681		566	7.6201
567	8.6241		567	7.6127
568	8.1089		568	7.0562
569	8.8214		569	7.7966
570	8.6318		570	8.1027
571	8.821		571	7.7916
572	8.976		572	8.4741
573	8.9403		573	8.3334
574	8.3177		574	8.1662
575	7.974		575	7.6358
576	8.6685		576	7.8086
577	8.5194		577	7.1839
578	8.805		578	7.6128
579	8.5228		579	7.4884
580	9.0677		580	8.3301
581	8.5634		581	7.1244
582	8.1658		582	7.2072
583	9.0445		583	8.6835
584	8.4612		584	7.584
585	8.3802		585	8.0545
586	8.9148		586	7.4222
587	8.5928		587	8.7297
588	9.1686		588	8.1961
589	8.8333		589	7.5197
590	8.6387		590	7.4495
591	8.07		591	7.8998
592	8.9418		592	8.4687
593	9.5101		593	8.3821
594	8.8187		594	7.9999
595	9.5562		595	9.0279
596	9.0365		596	7.9278
597	8.422		597	7.2582
598	7.9269		598	7.9439
599	8.9228		599	8.2418
600	8.7571		600	8.1444
601	8.4487		601	8.4877
602	8.1845		602	7.8977
603	9.4391		603	9.1937
604	8.827		604	8.7316
605	9.3394		605	8.5769
606	8.9833		606	9.136
607	8.6944		607	8.9511
608	8.1657		608	8.0793
609	9.3071		609	9.1668
610	8.773		610	8.8562
611	8.4641		611	8.2404
612	9.2822		612	9.6984
613	9.07		613	9.7928
614	9.0726		614	9.5283
615	9.2151		615	9.6234
616	8.4859		616	9.1591
617	8.9654		617	8.9786
618	9.1602		618	10.2716
619	9.2702		619	9.069
620	8.1222		620	9.3166
621	8.3854		621	9.4357
622	8.9856		622	8.517
623	9.0142		623	8.2239
624	9.2592		624	8.7445
625	8.6271		625	8.0819
626	9.4347		626	8.7232
627	8.1041		627	7.4296
628	8.9547		628	7.8303
629	9.0243		629	8.5097
630	9.1438		630	8.048
631	9.0138		631	8.5967
632	8.6482		632	8.5672
633	8.5558		633	7.8628
634	8.6408		634	8.0743
635	8.5343		635	7.4489
636	8.9076		636	8.1166
637	8.5241		637	8.6266
638	8.3303		638	7.4842
639	9.0144		639	8.6473
640	8.8447		640	8.4715
641	8.5848		641	7.5447
642	9.0661		642	8.5275
643	8.6555		643	7.6107
644	9.188		644	7.9738
645	8.7157		645	8.185
646	9.0825		646	7.8469
647	9.1787		647	9.3055
648	9.6063		648	8.3986
649	8.5212		649	7.7306
650	8.7675		650	7.7397
651	8.1708		651	7.0162
652	8.6992		652	7.274
653	8.6107		653	7.2169
654	8.845		654	7.5254
655	8.3961		655	7.217
656	8.2229		656	7.0322
657	8.4775		657	7.5497
658	8.9305		658	7.5983
659	7.954		659	7.3975
660	8.1325		660	8.2045
661	8.8441		661	8.5546
662	9.1198		662	7.936
663	8.587		663	7.2397
664	8.3006		664	7.4356
665	8.5813		665	8.1318
666	9.0069		666	7.9186
667	8.8367		667	7.8022
668	9.0757		668	7.8817
669	8.5681		669	8.1503
670	8.4965		670	8.1056
671	8.9129		671	8.2481
672	8.6547		672	7.6963
673	8.7922		673	8.0617
674	8.5908		674	7.7719
675	8.5769		675	7.4039
676	9.0053		676	7.9369
677	8.4312		677	7.2277
678	9.1703		678	7.8442
679	8.5813		679	7.8314
680	8.5911		680	7.428
681	8.5161		681	8.4776
682	8.3508		682	7.1955
683	8.7619		683	7.9633
684	8.6711		684	7.0021
685	8.6661		685	7.5507
686	8.4227		686	7.1057
687	8.607		687	7.5786
688	8.9687		688	8.4038
689	8.457		689	7.7299
690	9.2208		690	7.8938
691	8.9349		691	7.974
692	8.7631		692	7.9762
693	8.1484		693	6.8451
694	8.4908		694	7.7149
695	9.0374		695	7.5297
696	8.8031		696	7.7579
697	8.16		697	7.1623
698	8.7938		698	7.9454
699	9.0519		699	8.219
700	9.2394		700	9.0073
701	7.7539		701	6.4457
702	8.646		702	8.0853
703	8.7752		703	7.0784
704	8.9062		704	8.8457
705	9.0581		705	8.9096
706	9.239		706	8.8225
707	8.9858		707	7.517
708	8.6785		708	7.1703
709	8.4551		709	8.2651
710	7.9134		710	5.9829
711	8.193		711	7.8669
712	8.7969		712	7.6266
713	8.782		713	8.6455
714	8.3797		714	7.571
715	8.6139		715	7.8254
716	8.4244		716	7.9115
717	8.6294		717	8.0149
718	8.3709		718	7.5276
719	9.0198		719	8.466
720	8.5947		720	8.3557
721	8.4548		721	7.5269
722	7.8439		722	7.0837
723	8.4571		723	7.4194
724	8.5934		724	7.4877
725	8.7578		725	7.9448
726	8.9505		726	8.5493
727	9.7247		727	9.2096
728	9.0296		728	8.45
729	9.0135		729	8.0783
730	8.7956		730	7.9555
731	8.8164		731	8.1335
732	9.2966		732	9.1483
733	8.175		733	7.0571
734	8.6125		734	7.435
735	8.7441		735	7.8904
736	9.1987		736	8.875
737	8.6014		737	7.7002
738	8.5458		738	8.4108
739	8.9327		739	8.0625
740	8.3391		740	7.7163
741	8.6267		741	7.9811
742	8.3732		742	7.1532
743	8.699		743	7.8983
744	9.1848		744	7.9702
745	8.5146		745	7.2548
746	8.8009		746	8.6767
747	8.974		747	8.3859
748	8.5018		748	8.188
749	8.9587		749	8.1129
750	8.6226		750	7.6196
751	8.2904		751	7.4648
752	8.9617		752	7.9826
753	8.3944		753	7.3387
754	8.38		754	7.7113
755	8.6227		755	7.4178
756	8.6689		756	7.3862
757	8.3659		757	7.3415
758	9.2886		758	8.5412
759	8.8369		759	8.4785
760	8.5086		760	8.0953
761	8.5353		761	8.1313
762	8.6726		762	8.0812
763	8.944		763	8.0931
764	8.681		764	7.8481
765	8.6137		765	7.7966
766	8.6133		766	7.9595
767	8.7476		767	8.5591
768	9.1916		768	8.6393
769	8.4137		769	6.8026
770	8.7168		770	8.0804
771	8.6983		771	8.4847
772	9.2574		772	8.3536
773	8.48		773	7.5724
774	8.4612		774	7.8777
775	8.7872		775	8.4708
776	8.7452		776	7.8295
777	8.662		777	8.2083
778	8.1646		778	6.9773
779	8.8099		779	7.9375
780	8.8981		780	8.9304
781	8.5905		781	8.2825
782	8.8279		782	7.6417
783	8.3935		783	7.9773
784	8.3249		784	7.8055
785	8.5223		785	7.6904
786	8.2862		786	7.8318
787	8.4242		787	7.5532
788	7.9689		788	7.4347
789	8.4599		789	7.864
790	8.4708		790	7.3816
791	9.4213		791	8.5285
792	8.4427		792	8.0042
793	8.7944		793	8.2031
794	9.1238		794	8.2319
795	8.5693		795	7.032
796	8.2064		796	7.0836
797	8.7583		797	7.681
798	8.4378		798	7.9103
799	8.8265		799	7.8973
800	8.9888		800	8.5412
801	8.3626		801	8.213
802	8.3505		802	7.7985
803	8.7284		803	8.3459
804	8.124		804	7.827
805	7.9805		805	7.4945
806	8.8288		806	8.4926
807	8.5809		807	7.5028
808	8.303		808	7.6299
809	8.2878		809	7.4334
810	7.8874		810	6.7534
811	8.6631		811	7.6413
812	8.5029		812	7.9021
813	9.0146		813	8.3271
814	8.5363		814	7.7133
815	8.5711		815	7.6804
816	8.4847		816	7.4804
817	8.7461		817	7.4378
818	8.5713		818	8.3231
819	9.1834		819	8.3188
820	8.8152		820	8.2059
821	8.1356		821	7.6747
822	8.9115		822	7.9508
823	8.4979		823	7.7831
824	8.0962		824	7.4072
825	8.2161		825	7.8292
826	8.5052		826	7.635
827	8.0348		827	6.8643
828	8.5416		828	7.3654
829	8.2784		829	7.9792
830	8.2248		830	7.3959
831	8.4982		831	7.5943
832	8.2039		832	7.499
833	8.6258		833	7.871
834	8.5175		834	7.8389
835	7.7956		835	7.2621
836	8.1923		836	7.4037
837	8.172		837	6.7632
838	8.1982		838	6.8298
839	8.0055		839	7.1801
840	8.5181		840	7.9838
841	8.3355		841	6.9472
842	7.9343		842	6.5986
843	8.6148		843	7.8942
844	9.4685		844	8.6437
845	8.3969		845	7.6827
846	8.6639		846	7.8423
847	8.2227		847	7.2827
848	7.9993		848	6.8311
849	8.5373		849	8.0798
850	8.4055		850	7.8348
851	9.0126		851	7.7273
852	8.1424		852	7.4029
853	8.2229		853	7.8413
854	8.1746		854	7.5089
855	8.4768		855	8.0904
856	8.7996		856	7.7228
857	7.8488		857	6.3772
858	7.9358		858	7.2161
859	8.1697		859	7.3025
860	7.9258		860	7.0262
861	8.2508		861	7.1033
862	8.24		862	7.8872
863	8.3007		863	7.7708
864	8.182		864	7.2318
865	8.4857		865	8.2515
866	8.3692		866	7.0464
867	8.2909		867	7.6791
868	8.9235		868	7.6714
869	8.2231		869	7.379
870	8.0163		870	6.3177
871	8.4327		871	7.4966
872	8.3842		872	7.7777
873	8.2509		873	7.7378
874	8.9762		874	7.9111
875	8.4556		875	7.6685
876	8.1718		876	6.9772
877	7.3978		877	7.199
878	8.6028		878	7.9076
879	9.0295		879	8.6397
880	9.1401		880	8.561
881	8.8822		881	8.0365
882	8.4873		882	7.8482
883	8.9203		883	8.4351
884	8.5273		884	7.5919
885	9.0866		885	9.0364
886	8.8025		886	7.9052
887	8.324		887	7.4172
888	7.8483		888	6.6299
889	8.5121		889	7.5692
890	8.2559		890	6.7883
891	8.5435		891	7.693
892	8.6281		892	8.2075
893	8.0182		893	7.54
894	8.7388		894	7.6799
895	8.5135		895	7.5131
896	8.477		896	7.5414
897	8.1271		897	7.1496
898	8.7188		898	8.1107
899	8.3304		899	7.3971
900	8.4678		900	7.597
901	9.1062		901	8.5645
902	8.7297		902	8.1685
903	8.5744		903	8.002
904	8.3602		904	7.5565
905	8.3721		905	7.1056
906	7.8275		906	7.2104
907	8.523		907	7.3999
908	9.3293		908	8.9191
909	8.6946		909	9.094
910	8.4387		910	8.1817
911	8.7803		911	8.4547
912	8.7112		912	8.5912
913	8.4103		913	7.9602
914	8.5903		914	7.9583
915	8.7102		915	8.5023
916	8.2846		916	7.7287
917	9.4836		917	9.2934
918	8.4863		918	8.3564
919	9.183		919	8.6704
920	8.3874		920	7.6886
921	8.7118		921	7.8426
922	8.5288		922	7.8661
923	8.6786		923	8.3923
924	8.0963		924	8.3772
925	8.4589		925	7.8873
926	8.7494		926	8.152
927	7.9523		927	7.8271
928	8.8482		928	7.8404
929	8.6562		929	8.1038
930	8.7906		930	8.2674
931	8.864		931	8.1521
932	8.2673		932	8.2244
933	8.4225		933	8.191
934	8.7833		934	7.7611
935	9.2157		935	8.3684
936	8.3654		936	7.8223
937	8.6287		937	8.1969
938	8.3858		938	7.6087
939	9.4824		939	9.3772
940	9.359		940	9.2068
941	9.3267		941	8.9241
942	8.929		942	8.4718
943	8.4269		943	8.0512
944	8.8486		944	8.4169
945	8.7264		945	7.9037
946	8.5579		946	8.0654
947	8.6396		947	7.5832
948	8.6522		948	8.1922
949	7.9943		949	7.7322
950	8.7739		950	8.4366
951	8.5597		951	8.5251
952	8.9964		952	7.9234
953	8.8869		953	8.1588
954	9.035		954	8.608
955	8.8181		955	7.9364
956	8.3083		956	7.4586
957	8.2453		957	7.691
958	8.5554		958	7.7628
959	8.2025		959	6.8269
960	8.263		960	7.1335
961	7.65		961	7.0142
962	8.6155		962	7.8538
963	8.1891		963	7.0989
964	8.9197		964	8.2246
965	7.9332		965	7.5324
966	8.2994		966	7.847
967	7.9856		967	7.0741
968	8.4122		968	7.6666
969	8.3		969	7.4206
970	8.3444		970	7.3257
971	7.5945		971	6.071
972	8.6017		972	7.9026
973	8.4763		973	7.73
974	8.6743		974	8.3639
975	8.1326		975	6.882
976	8.3262		976	7.5711
977	8.2856		977	7.5985
978	8.2655		978	7.3708
979	8.6688		979	7.6419
980	8.1209		980	6.9529
981	8.4139		981	8.2048
982	8.6379		982	8.0931
983	8.6718		983	7.8688
984	9.06		984	7.5507
985	9.1425		985	7.2815
986	8.33		986	7.1433
987	9.2232		987	9.9359
988	8.7859		988	8.5724
989	8.7273		989	8.5742
990	8.8689		990	8.2028
991	8.3682		991	7.318
992	8.9228		992	9.1847
993	9.0069		993	9.2931
994	8.2337		994	7.3327
995	8.2489		995	7.0809
996	8.9846		996	8.1672
997	8.2843		997	7.7624
998	8.5198		998	7.998
999	8.8662		999	8.1908
1000	8.2386		1000	7.3663

## Sheet: Fig 7a
Rev1-rCTP Ternary Complex
R324 Nε - rCTP O2			R324 Nη - rCTP N3
time(ns)	distance (Å)		time(ns)	distance (Å)
1	2.8891		1	2.936
2	2.7304		2	2.8682
3	2.7951		3	2.9008
4	2.9959		4	2.8734
5	2.8163		5	3.1386
6	3.0546		6	2.9737
7	3.0793		7	3.092
8	2.9337		8	3.1502
9	2.9171		9	2.8651
10	3.011		10	2.9413
11	2.7867		11	2.8397
12	3.2636		12	2.86
13	3.2501		13	3.1291
14	3.052		14	2.8715
15	3.0148		15	2.9407
16	2.9562		16	2.9006
17	2.9654		17	2.8216
18	3.2604		18	2.9495
19	3.1756		19	2.8242
20	2.9787		20	2.6851
21	3.1903		21	3.0652
22	3.0201		22	2.8746
23	3.2101		23	2.8745
24	3.1407		24	3.0528
25	2.8167		25	3.039
26	2.8085		26	3.1313
27	2.8696		27	2.8833
28	3.2277		28	3.1425
29	2.9474		29	2.8368
30	2.834		30	2.7972
31	3.2312		31	2.9341
32	2.9099		32	2.8977
33	3.0364		33	2.8841
34	2.9274		34	2.8447
35	3.0983		35	3.086
36	3.4099		36	2.8355
37	2.8506		37	2.9881
38	3.1797		38	2.88
39	2.8881		39	2.8352
40	3.0362		40	2.874
41	2.8812		41	2.7315
42	3.0537		42	2.8352
43	3.1473		43	3.0361
44	3.0512		44	2.7623
45	2.918		45	2.8066
46	3.0133		46	2.7971
47	3.0388		47	2.8445
48	2.8019		48	2.8658
49	3.1629		49	2.8879
50	3.2275		50	2.9896
51	3.1533		51	2.9757
52	2.9525		52	2.9852
53	2.8844		53	2.7844
54	2.9287		54	2.9515
55	2.8606		55	2.9832
56	2.9239		56	2.9943
57	2.7472		57	2.8623
58	3.1348		58	2.9376
59	3.0032		59	2.8721
60	2.9723		60	2.7955
61	2.9407		61	3.38
62	2.7442		62	2.9587
63	2.9374		63	3.0315
64	3.016		64	2.7704
65	3.193		65	2.9553
66	3.0891		66	3.0815
67	2.9751		67	2.9199
68	3.1617		68	2.9568
69	3.2471		69	2.8516
70	2.8336		70	2.9826
71	3.2703		71	2.9586
72	2.988		72	2.8672
73	3.1747		73	2.7773
74	3.2578		74	2.9125
75	2.8674		75	2.9594
76	2.8619		76	2.7335
77	3.1822		77	2.9829
78	2.7267		78	2.8865
79	3.0907		79	2.8347
80	2.9269		80	2.7201
81	2.9276		81	2.8161
82	3.1412		82	2.9952
83	3.1039		83	2.9117
84	2.8218		84	3.0942
85	3.1473		85	2.8605
86	2.7947		86	2.8431
87	2.9776		87	2.9559
88	3.0223		88	2.9562
89	3.0183		89	2.9841
90	3.2401		90	2.9482
91	3.0347		91	2.9989
92	2.9672		92	2.9837
93	2.9958		93	2.8307
94	2.7218		94	2.9411
95	3.2275		95	3.0069
96	3.1747		96	2.9052
97	3.2608		97	3.1008
98	2.9099		98	2.9031
99	3.0642		99	2.9414
100	2.9749		100	2.9193
101	3.0119		101	2.8962
102	3.0854		102	3.1433
103	3.2391		103	2.9014
104	2.7498		104	2.9875
105	2.9518		105	2.8622
106	2.893		106	2.8542
107	2.8532		107	2.7623
108	2.9259		108	2.7233
109	2.7297		109	3.0077
110	2.8989		110	2.9437
111	3.1287		111	3.2864
112	2.9104		112	2.9433
113	2.8253		113	2.8869
114	3.4959		114	2.9262
115	3.1075		115	3.1718
116	2.9172		116	2.7248
117	3.161		117	2.8375
118	2.9001		118	2.8345
119	2.8301		119	2.8231
120	2.8512		120	3.0065
121	2.9739		121	2.8256
122	2.881		122	2.9636
123	3.0266		123	2.8935
124	2.9343		124	2.8809
125	3.1743		125	2.8439
126	3.1364		126	2.951
127	3.2499		127	2.9357
128	3.1524		128	2.8236
129	2.8349		129	2.8218
130	2.9095		130	2.7218
131	2.9478		131	2.8763
132	3.0622		132	2.8882
133	2.8543		133	2.9657
134	2.933		134	2.8197
135	3.2725		135	3.0725
136	3.2725		136	3.0325
137	3.0898		137	3.1397
138	2.947		138	3.0395
139	2.9881		139	3.0146
140	2.9683		140	2.9217
141	2.8151		141	2.8313
142	2.7423		142	2.8459
143	2.9441		143	2.7583
144	3.0527		144	2.9098
145	3.1586		145	2.7737
146	2.8337		146	2.9417
147	2.9868		147	2.9668
148	2.85		148	2.924
149	3.3312		149	2.7463
150	2.9857		150	2.9336
151	3.0465		151	3.1814
152	2.8761		152	2.8116
153	3.0421		153	2.9229
154	3.0781		154	3.015
155	2.9818		155	2.9177
156	3.046		156	3
157	2.8774		157	2.8971
158	3.0413		158	2.9318
159	3.0127		159	3.1432
160	3.0979		160	2.9669
161	2.775		161	2.7745
162	3.0512		162	2.9636
163	2.9247		163	2.9259
164	3.0994		164	2.8224
165	2.95		165	2.7987
166	2.9347		166	2.9206
167	3.0667		167	3.2873
168	2.954		168	2.821
169	2.739		169	2.8437
170	2.9526		170	2.8891
171	3.1229		171	2.8446
172	2.9566		172	2.9267
173	3.1212		173	2.8407
174	3.2132		174	3.0772
175	3.1783		175	2.8164
176	3.2155		176	3.1375
177	2.8582		177	2.8261
178	2.937		178	2.9422
179	2.9375		179	2.7885
180	3.0158		180	2.8557
181	2.9386		181	2.7931
182	3.4143		182	3.1883
183	2.9497		183	2.8657
184	2.9679		184	2.8986
185	3.0606		185	2.9434
186	2.9424		186	2.9685
187	2.8936		187	2.8481
188	3.0508		188	2.9548
189	3.1029		189	2.9062
190	2.7987		190	2.8659
191	3.0586		191	2.7608
192	3.1985		192	2.9898
193	3.2023		193	2.9335
194	2.8853		194	2.8431
195	3.0394		195	2.8774
196	3.1137		196	2.7261
197	2.8681		197	2.8899
198	2.7182		198	3.032
199	3.0086		199	2.8182
200	2.8966		200	2.7632
201	3.0963		201	3.2025
202	2.8991		202	2.9523
203	3.2375		203	3.192
204	3.0413		204	2.8034
205	2.9271		205	2.9498
206	3.0462		206	3.1045
207	3.0125		207	2.7518
208	3.0267		208	2.9578
209	3.4969		209	2.8812
210	3.0422		210	2.9179
211	2.9792		211	3.0661
212	2.8217		212	2.9953
213	2.7566		213	2.8519
214	3.2052		214	2.9743
215	3.2488		215	2.8619
216	3.216		216	2.7868
217	2.9788		217	2.8166
218	3.0608		218	2.9722
219	2.9414		219	2.8947
220	2.957		220	2.8786
221	2.9655		221	3.0168
222	3.1224		222	3.0849
223	2.9353		223	2.9169
224	2.9949		224	2.915
225	2.861		225	2.8269
226	2.919		226	2.8738
227	3.2018		227	2.8687
228	2.9714		228	2.7422
229	3.0028		229	2.8636
230	2.918		230	3.0575
231	2.8079		231	2.8129
232	2.8866		232	2.8171
233	3.0734		233	2.8322
234	2.9806		234	3.1589
235	2.8131		235	2.8808
236	2.833		236	2.8029
237	2.9426		237	2.9432
238	3.064		238	3.0362
239	3.4152		239	3.0283
240	2.9222		240	2.9696
241	3.1242		241	2.8054
242	2.9713		242	2.9176
243	2.8987		243	2.9594
244	3.0341		244	2.81
245	3.0595		245	3.0663
246	2.9396		246	2.8387
247	3.1947		247	2.9671
248	2.9429		248	2.8335
249	3.1623		249	2.7747
250	2.7675		250	2.8898
251	2.8268		251	2.8411
252	2.9128		252	2.8831
253	3.1177		253	3.0125
254	3.0053		254	3.1118
255	2.9142		255	2.9465
256	2.9494		256	2.8759
257	2.9592		257	2.8889
258	2.8088		258	2.8039
259	2.9791		259	2.8036
260	3.1576		260	2.906
261	2.9499		261	2.8551
262	2.9461		262	2.9765
263	2.9332		263	3.0909
264	2.8032		264	2.8945
265	2.7306		265	2.9082
266	2.8208		266	2.9744
267	2.7779		267	2.7569
268	2.8855		268	2.8683
269	2.9594		269	2.8713
270	2.8467		270	3.0403
271	2.9389		271	2.9772
272	3.0545		272	3.1395
273	2.9214		273	2.8593
274	3.0522		274	2.8868
275	3.2557		275	2.9512
276	2.8477		276	3.0444
277	3.0652		277	3.0238
278	2.7212		278	2.9704
279	3.012		279	2.8869
280	3.1246		280	2.8392
281	2.8552		281	2.8181
282	2.7454		282	3.0142
283	2.9416		283	2.9102
284	3.109		284	2.9672
285	2.8551		285	2.9893
286	3.0223		286	2.7011
287	2.9435		287	3.0243
288	3.0362		288	2.9124
289	2.936		289	2.9063
290	3.0828		290	2.8649
291	2.9571		291	2.9144
292	3.2131		292	2.9402
293	2.8525		293	3.0234
294	3.0003		294	3.2041
295	2.9884		295	3.0009
296	3.0143		296	3.1172
297	3.0036		297	2.8186
298	3.0216		298	2.9097
299	2.9911		299	3.0298
300	2.8932		300	2.965
301	3.1467		301	3.2374
302	2.9677		302	2.8416
303	3.1179		303	3.0605
304	2.8674		304	3.0194
305	2.8905		305	2.7415
306	3.0611		306	2.9373
307	2.989		307	2.8646
308	3.037		308	2.9442
309	2.7908		309	2.9216
310	2.9634		310	2.9569
311	2.9702		311	2.993
312	3.0148		312	2.9666
313	2.9346		313	2.8141
314	3.2532		314	2.7966
315	2.78		315	2.7359
316	2.9832		316	2.8467
317	2.8333		317	3.0227
318	2.9535		318	2.8275
319	3.0634		319	2.8644
320	3.1334		320	2.934
321	3.3312		321	3.1182
322	2.8499		322	2.8788
323	3.084		323	3.0734
324	3.0284		324	2.8892
325	3.0311		325	2.9061
326	3.275		326	2.9443
327	3.1174		327	2.9332
328	2.943		328	2.8192
329	3.1878		329	3.1895
330	2.8351		330	2.7553
331	2.9688		331	2.922
332	2.9275		332	2.9964
333	2.7671		333	2.9449
334	2.9713		334	2.941
335	2.9352		335	3.0341
336	2.8481		336	2.7459
337	2.7753		337	2.8318
338	3.0366		338	3.0616
339	3.0276		339	2.8519
340	3.0213		340	2.813
341	2.8624		341	2.8173
342	2.8573		342	2.8125
343	3.0788		343	2.9542
344	3.0738		344	2.9255
345	2.9935		345	2.9446
346	2.8267		346	2.7739
347	2.9831		347	2.8895
348	3.2286		348	2.8515
349	2.8765		349	2.7979
350	3.2269		350	3.1045
351	3.1665		351	2.9792
352	3.0942		352	2.9972
353	3.0294		353	2.9626
354	3.0013		354	2.8573
355	2.9755		355	2.9275
356	2.9884		356	3.0989
357	3.041		357	2.9577
358	3.2753		358	2.9536
359	3.0928		359	2.8862
360	2.9321		360	2.8738
361	2.997		361	2.9396
362	2.8283		362	3.0254
363	3.0399		363	2.9249
364	2.9943		364	3.0999
365	2.996		365	2.9327
366	2.9888		366	2.9913
367	3.2089		367	2.7976
368	2.8448		368	2.8358
369	3.1005		369	3.247
370	2.8575		370	2.7881
371	3.2933		371	3.0408
372	3.0897		372	2.8725
373	2.9919		373	2.945
374	3.2061		374	2.9793
375	2.8442		375	3.0076
376	3.0173		376	2.8625
377	3.1516		377	3.1196
378	2.7956		378	2.8477
379	3.0946		379	2.9897
380	2.8837		380	2.8998
381	3.0831		381	2.9952
382	2.8927		382	2.9494
383	2.8695		383	2.9729
384	3.114		384	2.9217
385	2.9775		385	2.9096
386	2.7646		386	2.7475
387	3.1786		387	3.1485
388	3.2301		388	2.9499
389	3.0551		389	2.8014
390	2.9369		390	2.8244
391	3.0308		391	2.8721
392	3.1576		392	2.9871
393	2.8543		393	2.7838
394	3.2254		394	2.8408
395	2.8479		395	2.775
396	3.0035		396	2.9232
397	2.7093		397	3.0014
398	3.0305		398	3.0778
399	3.0413		399	2.9497
400	3.1037		400	3.0591
401	2.9282		401	2.9855
402	2.8868		402	2.9733
403	3.003		403	2.8467
404	2.7653		404	2.9031
405	3.0347		405	2.8508
406	2.9718		406	2.7924
407	2.8812		407	2.9433
408	3.2931		408	2.9732
409	2.9717		409	2.7552
410	2.9597		410	2.9956
411	2.9779		411	2.8516
412	3.0099		412	3.1182
413	2.8776		413	2.8329
414	2.9854		414	2.9743
415	2.9131		415	3.0109
416	3.104		416	3.0533
417	3.041		417	2.8649
418	2.9228		418	2.9842
419	2.8884		419	2.9019
420	2.9614		420	2.8576
421	2.9905		421	2.8412
422	2.8928		422	2.9101
423	2.9633		423	2.8714
424	3.0723		424	3.0481
425	3.1		425	2.87
426	3.0054		426	3.0078
427	2.9151		427	2.7933
428	2.9857		428	3.0525
429	2.9042		429	3.0629
430	3.0767		430	3.2362
431	3.0693		431	3.0423
432	2.9833		432	2.8766
433	2.9569		433	2.9065
434	2.8848		434	2.9466
435	2.8203		435	2.8854
436	3.0218		436	3.0746
437	2.9396		437	3.0265
438	2.9874		438	2.8823
439	2.973		439	3.0075
440	2.9695		440	2.8273
441	3.2374		441	3.0223
442	2.9996		442	2.8219
443	2.9714		443	2.9645
444	3.1807		444	2.915
445	3.0538		445	2.9448
446	2.9989		446	3.1143
447	3.0696		447	2.8847
448	2.9787		448	2.9627
449	2.8178		449	2.8993
450	3.205		450	3.154
451	2.9373		451	2.7499
452	3.0328		452	2.9402
453	3.0332		453	2.9635
454	2.8622		454	2.9267
455	3.2513		455	2.7173
456	3.0053		456	2.8705
457	3.0611		457	2.8135
458	3.0886		458	2.8716
459	3.2553		459	2.9909
460	2.8786		460	2.958
461	3.0386		461	2.9459
462	2.898		462	2.9336
463	3.0753		463	3.0015
464	3.2731		464	3.0795
465	3.2998		465	3.1519
466	2.9527		466	2.9573
467	3.4253		467	2.8582
468	2.9003		468	2.8037
469	3.0767		469	2.8367
470	2.9086		470	2.8546
471	3.0561		471	2.9183
472	3.0786		472	3.1569
473	2.9229		473	2.8439
474	2.9078		474	2.7989
475	3.0377		475	2.8563
476	2.9371		476	2.9324
477	3.003		477	2.8898
478	3.0511		478	3.0193
479	3.0659		479	2.8785
480	2.9144		480	2.8708
481	2.9044		481	2.9691
482	3.2017		482	3.0545
483	2.883		483	2.8246
484	2.9895		484	2.9095
485	3.0925		485	3.0414
486	3.0298		486	2.7912
487	3.0809		487	3.0057
488	3.0404		488	2.9394
489	2.8721		489	2.8378
490	2.7968		490	3.0041
491	2.9099		491	2.9831
492	2.9247		492	3.0665
493	2.8539		493	3.025
494	3.0096		494	3.0417
495	2.9592		495	2.9414
496	2.9982		496	3.0872
497	2.9946		497	3.0624
498	3.06		498	2.8923
499	2.7836		499	2.9819
500	2.9908		500	2.9594
501	3.0051		501	2.8108
502	2.9233		502	2.8287
503	3.018		503	3.1365
504	2.9		504	2.7413
505	2.9872		505	2.9214
506	3.032		506	3.0909
507	2.9912		507	2.8418
508	3.202		508	2.9423
509	3.3103		509	2.9524
510	2.9108		510	3.0304
511	3.0015		511	2.8399
512	2.9584		512	2.9453
513	3.0162		513	2.9184
514	2.9806		514	2.7676
515	2.7589		515	2.9507
516	2.8561		516	2.842
517	3.0255		517	2.8311
518	3.0394		518	2.9013
519	2.9105		519	2.8447
520	2.9918		520	3.055
521	2.83		521	3.0428
522	2.8516		522	2.8836
523	2.9427		523	3.0639
524	2.7484		524	2.8438
525	3.0371		525	3.1156
526	2.8845		526	2.9226
527	3.0852		527	2.9134
528	3.0425		528	2.9538
529	2.9119		529	2.8277
530	3.0441		530	3.0255
531	2.8595		531	2.7842
532	2.892		532	3.1094
533	3.0455		533	2.8802
534	2.9351		534	2.7187
535	2.9652		535	2.8912
536	3.0225		536	2.802
537	2.8998		537	2.8078
538	2.9012		538	3.0576
539	3.145		539	2.9328
540	3.0932		540	2.8482
541	3.0491		541	2.9304
542	3.0877		542	2.7468
543	2.9999		543	2.8611
544	2.8606		544	3.0097
545	2.9751		545	2.8719
546	3.1062		546	3.0711
547	2.8034		547	2.9135
548	2.8428		548	2.7831
549	2.9284		549	2.9057
550	2.946		550	2.8933
551	2.9172		551	2.8667
552	3.1409		552	2.9775
553	2.9817		553	2.9042
554	2.8565		554	3.0291
555	2.7575		555	2.8971
556	2.7861		556	2.9084
557	2.8988		557	2.9055
558	3.2449		558	2.9496
559	2.9911		559	2.9828
560	2.8992		560	2.9048
561	2.9005		561	2.8915
562	2.9744		562	3.0118
563	2.919		563	2.9868
564	2.927		564	2.8424
565	2.9404		565	2.9796
566	2.983		566	2.821
567	2.8746		567	2.9737
568	2.8881		568	2.8297
569	2.958		569	3.1398
570	3.0271		570	2.8539
571	2.9639		571	2.7956
572	2.8937		572	2.8722
573	2.7694		573	2.8138
574	3.1042		574	3.1145
575	3.1484		575	3.5449
576	2.8784		576	2.9223
577	3.079		577	2.978
578	3.1379		578	2.8199
579	2.8729		579	2.8886
580	2.9858		580	2.9885
581	2.9766		581	3.0235
582	2.9765		582	2.8665
583	2.7709		583	2.9842
584	2.9189		584	3.0695
585	3.1305		585	2.879
586	2.8234		586	2.9168
587	2.7784		587	3.0766
588	2.8965		588	2.8954
589	2.8021		589	2.8849
590	2.8071		590	2.8849
591	3.0523		591	2.9448
592	3.0292		592	3.052
593	3.074		593	3.1289
594	2.8025		594	2.8272
595	2.8181		595	3.073
596	2.8182		596	2.8469
597	2.693		597	2.8861
598	2.7583		598	2.7803
599	2.8572		599	2.7948
600	2.8728		600	2.9655
601	2.9127		601	3.1859
602	2.814		602	2.9593
603	2.9014		603	2.9073
604	2.8195		604	2.8888
605	2.9584		605	2.864
606	2.8872		606	3.1453
607	2.9119		607	2.9171
608	2.9303		608	2.8579
609	2.9135		609	2.8038
610	3.01		610	2.9392
611	2.9922		611	3.104
612	3.0642		612	2.842
613	2.9096		613	2.8474
614	3.018		614	2.9651
615	3.1175		615	2.9145
616	2.9423		616	3.0199
617	2.92		617	2.9044
618	2.9117		618	2.988
619	2.8496		619	2.9053
620	2.9887		620	2.9708
621	2.8904		621	2.9933
622	2.9064		622	2.9113
623	2.9037		623	2.8955
624	2.9805		624	2.92
625	3.0703		625	3.0369
626	2.928		626	2.9046
627	2.9508		627	2.8534
628	3.1188		628	2.9424
629	2.9129		629	2.8753
630	2.8584		630	2.9797
631	2.8136		631	2.7864
632	2.877		632	2.7303
633	3.1262		633	2.9963
634	2.9794		634	2.9431
635	2.887		635	2.9653
636	2.9608		636	2.9337
637	2.908		637	2.8077
638	2.7931		638	2.9806
639	2.9834		639	2.8446
640	2.9054		640	2.8224
641	2.7208		641	2.8475
642	2.8362		642	2.9446
643	2.7136		643	2.873
644	2.8516		644	2.8256
645	2.7145		645	2.8185
646	2.7814		646	2.8377
647	2.9741		647	2.8842
648	2.97		648	2.8496
649	2.8857		649	2.8381
650	2.8875		650	2.9193
651	2.8318		651	2.8904
652	2.9527		652	3.143
653	2.9313		653	2.859
654	2.8933		654	2.8718
655	2.8348		655	2.8259
656	2.8628		656	2.9798
657	2.9736		657	2.9451
658	2.8362		658	2.8615
659	2.7894		659	2.8468
660	2.9008		660	2.8518
661	2.8977		661	3.0228
662	2.9458		662	3.091
663	2.9791		663	2.9713
664	2.9841		664	2.8073
665	2.9235		665	2.7592
666	2.8456		666	2.7969
667	3.054		667	2.8559
668	2.7765		668	2.9092
669	2.9128		669	3.1666
670	2.7966		670	2.9835
671	2.7867		671	2.7657
672	2.8047		672	3.0445
673	2.9119		673	2.8356
674	2.8593		674	2.7969
675	3.2271		675	3.0015
676	3.1081		676	2.9184
677	2.8873		677	2.9502
678	3.075		678	2.8978
679	2.9482		679	2.9232
680	3.1051		680	2.9506
681	2.7788		681	3.0198
682	3.0311		682	2.879
683	2.8677		683	2.9804
684	2.813		684	3.0509
685	2.8163		685	2.9647
686	2.7579		686	2.7148
687	3.1267		687	2.8782
688	2.8695		688	2.9324
689	2.6968		689	2.9385
690	2.8962		690	2.8623
691	2.8179		691	2.9563
692	2.8238		692	2.7298
693	2.7981		693	2.8416
694	2.7725		694	2.9105
695	2.7347		695	2.8747
696	3.0468		696	2.9824
697	2.8838		697	2.9224
698	2.9566		698	2.9047
699	2.8248		699	3.0452
700	2.9399		700	2.9333
701	2.7839		701	2.9165
702	3.0516		702	3.012
703	2.7779		703	2.8687
704	2.9703		704	2.7495
705	3.0685		705	3.0461
706	3.0665		706	3.0861
707	3.1006		707	3.4139
708	2.8857		708	2.9515
709	2.9624		709	2.8535
710	2.8247		710	2.9306
711	3.0316		711	2.9362
712	3.0206		712	3.0996
713	2.8977		713	2.7357
714	2.719		714	2.864
715	2.8209		715	2.9148
716	3.0047		716	2.8096
717	2.7606		717	2.8345
718	2.8619		718	2.9763
719	3.1194		719	2.9917
720	2.7388		720	2.8416
721	2.9961		721	2.9913
722	2.8692		722	2.9587
723	2.7113		723	2.6752
724	2.9642		724	2.8319
725	3.0342		725	3.0233
726	2.8257		726	2.8903
727	3.0315		727	3.0603
728	2.7791		728	2.7816
729	3.0176		729	2.9749
730	2.9209		730	2.8765
731	2.8702		731	2.8639
732	2.7657		732	2.9759
733	3.0147		733	3.1326
734	2.8815		734	3.0848
735	2.8682		735	2.8753
736	2.9766		736	2.9957
737	2.8924		737	2.7521
738	2.7451		738	2.9344
739	2.7206		739	2.86
740	2.9737		740	2.8628
741	2.6758		741	2.9813
742	2.7892		742	2.974
743	2.7947		743	2.8945
744	2.8004		744	2.8818
745	2.9902		745	2.9709
746	2.8551		746	2.7932
747	2.8033		747	2.8071
748	3.1046		748	2.9823
749	3.0542		749	2.957
750	2.936		750	2.9493
751	2.8694		751	2.7584
752	2.7172		752	2.927
753	2.8064		753	2.8193
754	2.875		754	2.981
755	2.9328		755	2.8961
756	3.044		756	3.2187
757	2.9661		757	2.9751
758	2.9258		758	2.882
759	2.9634		759	3.0982
760	2.8184		760	2.9522
761	2.9036		761	2.9582
762	3.0373		762	2.8482
763	2.9934		763	3.0275
764	2.8739		764	2.9595
765	2.9815		765	2.8133
766	2.8665		766	2.8247
767	2.8512		767	2.8222
768	2.8312		768	2.8917
769	2.9733		769	2.908
770	2.7211		770	2.9607
771	2.9231		771	2.8512
772	2.9614		772	3.0081
773	2.7711		773	2.8269
774	2.8009		774	2.7718
775	2.9398		775	2.9654
776	2.9249		776	2.9669
777	2.7414		777	2.833
778	2.8396		778	2.8522
779	3.1351		779	3.0381
780	2.7438		780	3.0163
781	2.9532		781	3.0288
782	2.9193		782	2.9491
783	2.825		783	2.9
784	2.8588		784	2.8626
785	2.9147		785	2.9651
786	2.8046		786	2.9826
787	2.9718		787	2.9196
788	3.1318		788	2.9415
789	2.8326		789	2.9123
790	2.9154		790	2.8592
791	2.9032		791	2.9732
792	2.9507		792	2.8774
793	3.1097		793	2.9403
794	2.9575		794	2.7784
795	2.8515		795	2.8474
796	2.8431		796	2.9378
797	2.8371		797	2.9382
798	2.747		798	2.9017
799	2.8924		799	3.0406
800	2.8618		800	2.828
801	2.9654		801	2.9135
802	2.8958		802	2.8865
803	3.0854		803	2.9187
804	2.9066		804	3.0358
805	2.8414		805	2.7433
806	2.8085		806	2.8951
807	2.8983		807	2.8395
808	3.0063		808	2.8911
809	3.0394		809	2.8571
810	2.8636		810	2.9278
811	2.9414		811	3.0462
812	2.8692		812	2.8663
813	2.9186		813	2.8869
814	2.9923		814	3.0753
815	3.0016		815	2.8548
816	2.927		816	2.939
817	2.8769		817	3.0092
818	2.9522		818	2.971
819	2.9524		819	2.8635
820	2.8847		820	2.9643
821	2.9862		821	2.8198
822	2.948		822	2.8705
823	2.7457		823	2.9517
824	3.0876		824	2.9873
825	2.9144		825	2.7949
826	2.9781		826	2.9187
827	2.9935		827	2.8975
828	2.9338		828	2.7827
829	2.9898		829	2.7807
830	3.0294		830	2.9123
831	2.9563		831	2.8183
832	2.9199		832	2.9731
833	2.7551		833	2.8611
834	2.9707		834	2.8843
835	2.8875		835	2.9186
836	3.1381		836	2.9963
837	2.8527		837	2.8875
838	2.9888		838	2.8577
839	2.911		839	2.9872
840	3.1116		840	2.9189
841	2.9864		841	2.8632
842	3.0346		842	2.7721
843	2.8071		843	3.0581
844	2.949		844	2.7404
845	3.0333		845	2.9288
846	2.9859		846	2.8681
847	3.2364		847	3.1823
848	3.3917		848	2.9275
849	2.8475		849	2.9117
850	2.8456		850	2.8905
851	2.9516		851	2.8863
852	3.004		852	2.8608
853	2.8087		853	2.9321
854	2.9431		854	2.8956
855	2.9701		855	3.1795
856	2.7418		856	2.8192
857	2.9598		857	2.7856
858	2.9127		858	2.9058
859	3.0254		859	3.0931
860	2.7964		860	2.8825
861	2.8717		861	2.9331
862	2.9016		862	2.861
863	2.7097		863	2.839
864	2.8639		864	2.9504
865	2.7803		865	3.088
866	2.8655		866	2.9567
867	2.731		867	2.7736
868	3.0185		868	3.0128
869	2.9519		869	2.8336
870	2.9328		870	2.8216
871	2.8959		871	2.8368
872	2.8514		872	2.9011
873	3.0901		873	2.8691
874	3.0137		874	2.9428
875	2.8994		875	2.8943
876	3.0892		876	3.1479
877	3.1818		877	2.9223
878	2.8797		878	2.8969
879	2.7932		879	2.8155
880	2.9349		880	2.8805
881	2.8703		881	3.018
882	2.7671		882	3.1417
883	2.8698		883	2.8963
884	3.3206		884	3.0254
885	3.0085		885	3.0413
886	2.8939		886	2.8462
887	3.0462		887	2.8207
888	2.9296		888	2.812
889	2.79		889	2.8063
890	3.0864		890	2.8749
891	2.9353		891	3.0574
892	2.9126		892	2.8809
893	2.9657		893	2.9263
894	2.758		894	2.9976
895	2.7924		895	2.9481
896	2.9285		896	3.0482
897	2.9807		897	2.8312
898	2.9963		898	2.9142
899	2.8656		899	2.7948
900	2.7686		900	2.7628
901	2.9029		901	2.8213
902	3.0234		902	2.9192
903	2.8178		903	3.011
904	2.7143		904	2.9653
905	2.9602		905	2.8533
906	2.8383		906	2.9524
907	2.7326		907	2.9651
908	2.7625		908	2.8845
909	2.909		909	2.775
910	2.8534		910	2.9439
911	2.8425		911	2.8569
912	3.0599		912	2.8489
913	2.7524		913	2.8953
914	2.7608		914	2.8734
915	2.8369		915	3.1109
916	2.8642		916	2.7399
917	2.873		917	2.9141
918	2.871		918	2.8271
919	2.802		919	2.8675
920	2.9647		920	2.8799
921	2.9454		921	2.8931
922	3.09		922	2.8201
923	2.9172		923	2.9427
924	2.9431		924	2.9
925	2.9982		925	2.8024
926	3.0873		926	3.0059
927	3.0285		927	2.9638
928	2.8664		928	2.8981
929	2.8736		929	2.9389
930	2.8873		930	2.9493
931	2.7495		931	2.9718
932	2.9061		932	3.199
933	2.9323		933	2.9438
934	2.9508		934	2.9446
935	2.8465		935	2.7848
936	2.7649		936	2.9946
937	2.8345		937	2.7889
938	2.9776		938	3.1891
939	2.9425		939	3.1695
940	3.1869		940	3.0078
941	3.1086		941	2.8317
942	3.2394		942	2.8998
943	2.8821		943	3.2251
944	2.8065		944	2.9671
945	3.0393		945	2.8887
946	3.123		946	2.8124
947	2.9647		947	2.8381
948	2.8555		948	2.8674
949	2.8458		949	2.8208
950	2.9846		950	2.9359
951	2.9179		951	2.828
952	2.9168		952	2.8218
953	2.8869		953	2.7736
954	3.1749		954	3.0484
955	2.766		955	2.8275
956	2.8708		956	2.9317
957	2.8288		957	2.8565
958	2.9333		958	2.9612
959	3.0996		959	3.0147
960	2.9196		960	3.0041
961	2.8349		961	2.8942
962	2.8587		962	2.9701
963	2.7827		963	2.9516
964	2.9765		964	2.8982
965	2.8694		965	2.7772
966	2.9748		966	2.9027
967	2.7882		967	2.8595
968	2.9701		968	3.0362
969	2.9868		969	2.8155
970	2.8753		970	2.9877
971	2.9041		971	2.853
972	3.2939		972	3.0781
973	2.9294		973	3.11
974	2.7211		974	2.8197
975	2.9562		975	2.8844
976	2.975		976	2.9342
977	2.9016		977	3.0951
978	3.03		978	2.9779
979	2.9048		979	2.9358
980	2.9757		980	2.8033
981	3.1165		981	3.1836
982	3.0006		982	3.0101
983	3.08		983	2.7925
984	2.8661		984	2.967
985	2.8627		985	2.9107
986	2.7359		986	2.9343
987	2.8774		987	2.951
988	3.1651		988	3.0362
989	2.8269		989	2.8951
990	2.7933		990	3.0459
991	3.1128		991	3.0868
992	2.8098		992	3.0044
993	3.2831		993	2.9976
994	2.793		994	2.9833
995	2.8116		995	2.9656
996	2.8142		996	2.9237
997	2.8485		997	3.0922
998	2.7855		998	2.984
999	2.9397		999	2.8824
1000	3.0378		1000	2.9703

## Sheet: Fig 7b
Rev1-rCTP Ternary Complex
time(ns)	Pseudorotation Angle
1	191.751
2	195.416
3	183.395
4	179.191
5	200.947
6	188.646
7	159.616
8	204.056
9	181.635
10	158.488
11	180.555
12	168.58
13	165.912
14	184.375
15	195.136
16	162.842
17	183.316
18	173.654
19	193.461
20	179.198
21	183.228
22	192.815
23	191.576
24	202.422
25	204.395
26	196.207
27	178.092
28	182.767
29	189.62
30	197.846
31	180.964
32	179.915
33	193.333
34	179.038
35	191.048
36	168.927
37	199.127
38	179.677
39	193.99
40	168.705
41	192.032
42	153.753
43	183.116
44	176.156
45	167.203
46	171.48
47	162.685
48	176.353
49	180.334
50	166.347
51	176.195
52	178.901
53	167.603
54	187.874
55	179.844
56	180.799
57	180.479
58	180.234
59	186.313
60	168.87
61	157.53
62	181.803
63	179.32
64	178.773
65	195.695
66	173.211
67	187.195
68	191.586
69	184.112
70	192.535
71	202.275
72	198.203
73	172.897
74	166.043
75	193.753
76	188.66
77	187.003
78	190.733
79	186.084
80	174.161
81	156.219
82	190.296
83	173.625
84	186.635
85	156.639
86	191.229
87	209.724
88	181.135
89	198.84
90	195.828
91	174.28
92	191.157
93	200.753
94	185.654
95	208.043
96	198.885
97	196.75
98	175.581
99	181.845
100	168.077
101	174.766
102	182.332
103	182.825
104	186.503
105	194.67
106	190.079
107	202.75
108	176.874
109	194.3
110	181.488
111	193.096
112	174.273
113	172.783
114	193.166
115	186.864
116	171.436
117	163.196
118	168.849
119	197.189
120	194.358
121	201.053
122	190.721
123	191.043
124	177.036
125	194.75
126	188.765
127	186.621
128	190.964
129	191.621
130	169.441
131	207.484
132	177.264
133	183.634
134	183.193
135	193.47
136	181.764
137	185.646
138	184.694
139	172.168
140	209.398
141	176.427
142	179.7
143	187.847
144	192.796
145	185.928
146	172.642
147	184.356
148	178.94
149	180.399
150	194.026
151	188.49
152	192.98
153	187.22
154	175.935
155	172.646
156	179.021
157	191.74
158	179.829
159	178.06
160	179.783
161	189.305
162	186.313
163	159.258
164	172.573
165	179.735
166	178.882
167	199.92
168	184.57
169	177.762
170	191.223
171	199.235
172	186.674
173	181.293
174	162.004
175	183.636
176	170.641
177	174.136
178	182.588
179	183.264
180	180.577
181	194.52
182	177.747
183	166.273
184	186.012
185	187.866
186	204.727
187	178.919
188	170.254
189	172.383
190	168.819
191	192.636
192	199.626
193	194.169
194	172.241
195	185.603
196	190.845
197	165.647
198	185.101
199	194.407
200	199.452
201	194.056
202	186.145
203	182.701
204	186.866
205	176.072
206	182.263
207	186.047
208	191.728
209	185.892
210	181.036
211	197.747
212	205.25
213	187.951
214	190.823
215	174.653
216	183.235
217	186.652
218	171.098
219	194.206
220	178.865
221	188.217
222	176.831
223	183.561
224	188.877
225	168.568
226	191.605
227	188.294
228	186.403
229	187.915
230	198.565
231	179.866
232	207.919
233	177.718
234	185.43
235	180.267
236	197.918
237	176.544
238	190.34
239	180.366
240	176.144
241	176.479
242	186.818
243	202.305
244	186.236
245	182.572
246	178.309
247	188.762
248	180.033
249	198.956
250	193.178
251	171.78
252	187.18
253	172.249
254	198.255
255	189.652
256	183.482
257	188.601
258	175.449
259	187.564
260	178.026
261	193.614
262	183.18
263	205.522
264	198.607
265	203.377
266	183.15
267	194.418
268	172.612
269	179.867
270	171.582
271	194.972
272	182.144
273	196.101
274	179.285
275	196.418
276	200.639
277	179.42
278	194.101
279	189.14
280	186.306
281	181.357
282	187.346
283	163.937
284	166.056
285	195.281
286	196.047
287	182.517
288	181.19
289	188.385
290	180.98
291	197.472
292	163.614
293	176.436
294	187.692
295	188.804
296	184.053
297	184.76
298	179.735
299	185.659
300	177.388
301	206.6
302	188.945
303	183.775
304	164.938
305	191.915
306	186.075
307	180.567
308	193.058
309	181.002
310	191.876
311	179.981
312	188.403
313	187.52
314	180.767
315	172.864
316	176.276
317	194.34
318	191.292
319	183.905
320	185.392
321	203.157
322	180.839
323	184.643
324	190.017
325	185.68
326	134.752
327	188.77
328	173.454
329	184.828
330	177.577
331	203.374
332	215.496
333	196.759
334	187.064
335	166.561
336	194.042
337	194.89
338	175.513
339	188.26
340	180.447
341	187.212
342	191.846
343	181.564
344	178.685
345	200.311
346	176.795
347	198.995
348	189.847
349	184.218
350	182.129
351	152.681
352	180.335
353	181.793
354	188.404
355	177.004
356	181.321
357	198.206
358	217.919
359	172.6
360	188.199
361	191.013
362	176.657
363	161.076
364	165.372
365	202.307
366	177.237
367	185.848
368	173.84
369	161.393
370	196.114
371	200.24
372	183.752
373	187.756
374	182.895
375	209.004
376	183.841
377	162.459
378	174.996
379	189.325
380	171.194
381	201.027
382	177.58
383	188.628
384	179.755
385	145.625
386	190.969
387	193.217
388	186.659
389	175.696
390	200.018
391	192.516
392	192.509
393	180.051
394	166.079
395	181.874
396	197.14
397	186.809
398	167.1
399	180.532
400	188.318
401	191.822
402	182.833
403	198.939
404	181.267
405	172.729
406	186.218
407	202.819
408	190.301
409	167.919
410	197.727
411	175.289
412	193.865
413	178.747
414	199.052
415	180.185
416	201.578
417	174.191
418	189.178
419	193.715
420	201.21
421	185.255
422	177.268
423	200.21
424	192.669
425	182.203
426	187.202
427	195.392
428	173.814
429	178.136
430	175.525
431	183.224
432	191.083
433	178.73
434	207.058
435	183.177
436	193.067
437	186.29
438	189.73
439	192.019
440	191.63
441	188.441
442	189.526
443	184.705
444	179.947
445	183.814
446	193.447
447	206.548
448	184.741
449	178.558
450	181.237
451	193.924
452	208.509
453	203.21
454	187.619
455	185.704
456	184.846
457	179.08
458	177.089
459	171.268
460	170.024
461	167.485
462	162.368
463	199.766
464	178.919
465	176.179
466	183.226
467	161.756
468	189.608
469	188.473
470	189.222
471	195.626
472	186.484
473	188.668
474	184.799
475	183.662
476	183.859
477	190.459
478	152.672
479	169.514
480	203.863
481	181.332
482	196.335
483	186.492
484	186.417
485	190.56
486	194.054
487	184.12
488	166.21
489	176.681
490	193.186
491	170.583
492	177.351
493	190.596
494	193.133
495	186.774
496	187.033
497	195.11
498	189.509
499	181.519
500	205.133
501	189.894
502	184.059
503	180.951
504	166.889
505	187.435
506	184.963
507	181.356
508	186.762
509	187.147
510	184.777
511	196.541
512	184.651
513	187.907
514	182.041
515	192.049
516	177.63
517	170.313
518	184.476
519	178.184
520	177.222
521	185.784
522	190.9
523	202.231
524	171.032
525	197.143
526	176.818
527	173.51
528	178.492
529	184.682
530	181.481
531	182.035
532	185.261
533	191.337
534	180.184
535	176.15
536	178.35
537	188.77
538	172.236
539	181.925
540	183.979
541	199.976
542	203.51
543	191.53
544	193.543
545	202.167
546	183.09
547	195.899
548	177.254
549	192.753
550	188.493
551	175.975
552	188.681
553	190.745
554	199.401
555	194.46
556	185.529
557	192.967
558	191.232
559	207.796
560	184.17
561	182.811
562	188.548
563	198.409
564	189.371
565	166.822
566	183.797
567	174.702
568	170.457
569	189.832
570	189.964
571	192.675
572	176.288
573	190.871
574	195.642
575	193.648
576	202.406
577	176.739
578	173.518
579	194.946
580	186.017
581	190.594
582	186.853
583	186.798
584	192.198
585	192.893
586	194.926
587	184.064
588	178.951
589	188.934
590	185.367
591	184.075
592	190.269
593	188.706
594	200.362
595	202.762
596	176.473
597	182.244
598	175.405
599	181.872
600	192.011
601	181.74
602	159.894
603	196.83
604	199.811
605	187.062
606	178.163
607	188.556
608	187.623
609	193.868
610	190.31
611	190.807
612	160.463
613	189.895
614	192.326
615	176.806
616	188.22
617	193.671
618	189.028
619	184.887
620	186.001
621	185.92
622	183.708
623	163.139
624	179.572
625	171.06
626	195.349
627	184.495
628	186.976
629	190.708
630	197.143
631	166.512
632	194.353
633	204.432
634	178.595
635	183.707
636	189.751
637	180.623
638	178.58
639	186.539
640	168.382
641	186.936
642	178.456
643	187.449
644	181.528
645	192.297
646	187.841
647	185.109
648	203.511
649	185.136
650	172.444
651	183.266
652	195.327
653	164.878
654	192.408
655	197.621
656	184.31
657	186.707
658	192.062
659	177.166
660	174.542
661	186.032
662	185.14
663	181.045
664	197.598
665	187.327
666	208.557
667	184.863
668	210.089
669	164.3
670	195.803
671	180.314
672	187.201
673	187.676
674	199.826
675	167.326
676	183.087
677	190.009
678	184.602
679	187.039
680	204.073
681	168.155
682	176.509
683	194.651
684	191.383
685	185.141
686	184.979
687	196.546
688	205.906
689	193.797
690	171.564
691	199.003
692	180.497
693	184.06
694	187.359
695	204.773
696	204.401
697	173.703
698	199.44
699	189.807
700	189.963
701	193.08
702	190.722
703	197.426
704	192.578
705	199.71
706	170.408
707	196.09
708	192.172
709	174.791
710	166.159
711	187.2
712	189.363
713	169.116
714	172.861
715	192.689
716	170.204
717	185.565
718	182.276
719	185.069
720	178.531
721	191.379
722	195.865
723	186.055
724	205.043
725	193.784
726	189.887
727	191.34
728	192.453
729	189.335
730	191.813
731	206.75
732	192.933
733	180.836
734	186.746
735	180.941
736	186.529
737	177.774
738	192.322
739	178.154
740	182.339
741	188.246
742	198.352
743	181.486
744	179.959
745	185.72
746	192.245
747	175.971
748	200.701
749	179.202
750	206.283
751	189.969
752	203.572
753	190.703
754	190.76
755	169.227
756	209.993
757	195.54
758	185.821
759	202.541
760	163.025
761	188.29
762	202.188
763	198.243
764	179.116
765	191.668
766	193.756
767	198.58
768	175.415
769	175.787
770	189.585
771	177.951
772	173.878
773	187.067
774	195.5
775	188.823
776	174.481
777	167.439
778	188.995
779	179.545
780	200.393
781	194.528
782	185.896
783	185.705
784	190.407
785	197.847
786	193.284
787	200.433
788	176.576
789	175.9
790	165.242
791	208.252
792	183.622
793	199.669
794	191.869
795	197.872
796	197.287
797	195.296
798	177.564
799	185.773
800	171.129
801	191.982
802	181.674
803	198.676
804	185.002
805	184.663
806	168.534
807	196.996
808	188.923
809	198.598
810	190.859
811	197.662
812	199.921
813	170.893
814	185.84
815	182.997
816	192.748
817	181.161
818	188.407
819	191.569
820	192.252
821	186.534
822	191.867
823	186.288
824	199.291
825	205.193
826	184.559
827	169.325
828	200.192
829	196.778
830	190.169
831	174.046
832	184.221
833	198.144
834	180.283
835	173.925
836	190.65
837	211.789
838	184.376
839	185.057
840	187.799
841	204.432
842	189.769
843	195.114
844	195.761
845	182.299
846	186.952
847	197.365
848	189.205
849	174.357
850	179.774
851	160.716
852	181.303
853	193.109
854	193.376
855	169.017
856	175.194
857	186.936
858	201.741
859	204.714
860	180.874
861	175.799
862	184.952
863	194.544
864	184.012
865	175.954
866	187.761
867	189.761
868	187.496
869	177.907
870	181.01
871	181.794
872	198.549
873	196.937
874	201.675
875	199.909
876	179.663
877	194.769
878	194.343
879	199.156
880	190.524
881	151.931
882	200.782
883	193.212
884	184.631
885	186.478
886	197.619
887	178.854
888	187.981
889	165.772
890	182.013
891	171.939
892	184.081
893	180.787
894	191.195
895	187.545
896	199.207
897	196.469
898	173.641
899	185.608
900	180.408
901	200.95
902	174.87
903	197.368
904	180.211
905	184.027
906	195.729
907	193.243
908	192.802
909	181.727
910	197.418
911	180.152
912	197.77
913	197.588
914	184.511
915	185.987
916	178.451
917	188.073
918	197.053
919	179.506
920	186.537
921	194.63
922	173.835
923	194.673
924	199.981
925	192.487
926	188.224
927	192.501
928	204.9
929	188.472
930	191.401
931	200.043
932	178.873
933	173.244
934	195.989
935	182.572
936	178.529
937	190.459
938	189.753
939	193.092
940	176.028
941	176.119
942	187.61
943	200.409
944	192.334
945	178.547
946	189.486
947	164.377
948	200.263
949	186.736
950	198.694
951	186.002
952	177.225
953	197.14
954	189.205
955	189.468
956	204.86
957	167.276
958	198.766
959	191.055
960	192.021
961	206.996
962	188.434
963	203.054
964	206.045
965	175.792
966	187.344
967	205.259
968	198.161
969	196.026
970	185.414
971	193.057
972	161.701
973	188.863
974	187.582
975	212.726
976	197.994
977	193.287
978	176.826
979	201.46
980	172.292
981	199.641
982	203.714
983	198.465
984	159.491
985	180.866
986	190.763
987	175.258
988	185.722
989	187.967
990	198.912
991	190.888
992	179.856
993	167.901
994	191.299
995	198.847
996	170.73
997	176.849
998	165.001
999	202.225
1000	184.831

## Sheet: Fig 7c
Rev1-dCTP Ternary Complex
time(ns)	Pseudorotation Angle
1	37.3612
2	118.692
3	29.6584
4	14.2133
5	8.1341
6	44.002
7	38.5396
8	31.203
9	17.8712
10	28.0845
11	39.8498
12	60.3408
13	118.06
14	46.7487
15	47.8091
16	27.8094
17	81.4879
18	164.236
19	102.369
20	34.4776
21	4.5949
22	36.8124
23	18.0372
24	51.2466
25	56.3164
26	32.1344
27	36.6547
28	48.3935
29	20.8463
30	25.1388
31	14.463
32	26.073
33	17.108
34	12.5132
35	33.2864
36	10.1234
37	21.8616
38	23.9767
39	29.6482
40	143.258
41	11.9586
42	14.8545
43	31.9369
44	28.0008
45	20.3757
46	23.7269
47	43.2821
48	22.9282
49	24.1429
50	99.8728
51	29.8643
52	28.4721
53	39.3304
54	33.7231
55	56.9855
56	134.052
57	38.0377
58	17.6359
59	33.9599
60	30.7058
61	33.6564
62	25.2213
63	47.3484
64	34.0053
65	40.3588
66	28.2076
67	11.8228
68	22.9423
69	14.7372
70	33.0103
71	10.7582
72	103.489
73	109.387
74	12.3476
75	28.7889
76	20.9605
77	43.9299
78	4.6007
79	115.664
80	12.4058
81	42.2073
82	33.306
83	45.9023
84	49.2381
85	20.2219
86	21.7429
87	10.3605
88	12.9837
89	10.2974
90	47.1456
91	5.772
92	29.3443
93	19.2527
94	15.1947
95	21.3522
96	17.9602
97	14.1497
98	7.0191
99	13.79
100	21.4262
101	24.7334
102	2.7482
103	18.8396
104	217.347
105	197.47
106	8.2379
107	3.9424
108	135.65
109	24.2174
110	10.627
111	9.8489
112	12.798
113	26.4888
114	15.1276
115	40.9161
116	28.2739
117	-14.7888
118	189.835
119	186.222
120	190.169
121	12.9364
122	153.579
123	185.388
124	26.8414
125	24.1884
126	198.139
127	225.319
128	146.202
129	188.21
130	175.463
131	176.852
132	20.3412
133	190.941
134	164.806
135	192.664
136	189.552
137	155.453
138	190.618
139	22.2082
140	17.2759
141	15.3292
142	141.369
143	28.6331
144	30.2415
145	21.374
146	14.9044
147	2.6041
148	20.8128
149	20.1112
150	21.0674
151	31.3302
152	16.871
153	37.0314
154	26.6763
155	45.5804
156	12.4883
157	58.7789
158	21.47
159	36.6812
160	76.3473
161	42.395
162	26.5206
163	22.963
164	29.1021
165	17.4016
166	17.9304
167	27.1814
168	32.8964
169	40.2397
170	24.0737
171	17.2438
172	22.783
173	4.0725
174	215.329
175	177.99
176	182.052
177	49.2724
178	207.863
179	-3.641
180	137.141
181	181.234
182	180.151
183	15.1119
184	155.853
185	9.5307
186	157.124
187	208.003
188	171.621
189	128.623
190	184.768
191	194.66
192	178.203
193	186.718
194	182.43
195	37.7827
196	31.4874
197	183.806
198	208.153
199	179.131
200	193.104
201	20.9491
202	192.068
203	186.867
204	186.382
205	212.828
206	199.865
207	173.456
208	186.236
209	190.36
210	-5.0864
211	200.522
212	220.276
213	180.934
214	46.409
215	17.1495
216	33.3062
217	24.7299
218	37.5061
219	143.729
220	71.7239
221	196.205
222	196.323
223	179.408
224	21.8413
225	176.255
226	203.203
227	216.198
228	164.927
229	185.556
230	192.671
231	173.977
232	21.0542
233	196.817
234	156.788
235	176.008
236	183.631
237	192.59
238	208.208
239	23.5758
240	182.057
241	82.0088
242	192.434
243	170.055
244	164.302
245	178.18
246	157.7
247	197.238
248	24.5829
249	17.1217
250	10.1036
251	8.808
252	198.68
253	158.387
254	19.4343
255	207.091
256	169.248
257	196.083
258	166.266
259	195.755
260	173.564
261	162.479
262	185.799
263	212.649
264	182.383
265	191.511
266	200.885
267	184.326
268	198.371
269	122.285
270	188.265
271	189.524
272	122.536
273	12.4938
274	19.4583
275	18.5428
276	30.9317
277	199.732
278	142.671
279	190.19
280	14.6202
281	156.302
282	9.3714
283	30.5583
284	211.862
285	0.2166
286	173.474
287	151.891
288	170.328
289	133.459
290	18.5323
291	166.553
292	186.388
293	165.43
294	178.023
295	183.83
296	12.8291
297	19.593
298	4.9626
299	9.6052
300	10.6275
301	17.3309
302	2.7205
303	96.0776
304	32.1086
305	17.1774
306	197.611
307	196.572
308	169.526
309	208.957
310	188.801
311	172.09
312	202.837
313	196.457
314	209.776
315	168.375
316	173.618
317	-0.8484
318	190.849
319	161.598
320	184.859
321	188.669
322	184.472
323	185.648
324	192.338
325	138.673
326	190.002
327	194.277
328	161.103
329	200.833
330	174.304
331	208.405
332	208.098
333	195.394
334	189.376
335	183.536
336	192.129
337	168.15
338	142
339	198.756
340	204.697
341	189.605
342	199.15
343	190.867
344	185.626
345	174.823
346	177.448
347	186.907
348	193.822
349	0.3112
350	181.351
351	191.007
352	153.178
353	105.183
354	200.384
355	157.162
356	158.557
357	146.752
358	169.476
359	46.415
360	20.5354
361	44.1768
362	37.4987
363	44.5384
364	72.0689
365	67.7797
366	56.9334
367	85.0744
368	12.6216
369	62.5019
370	71.2765
371	39.1766
372	153.773
373	47.5934
374	74.7793
375	96.9372
376	135.265
377	122.212
378	79.2899
379	59.7764
380	53.0041
381	52.69
382	151.732
383	30.5602
384	83.5185
385	67.2996
386	53.7156
387	122.076
388	49.9993
389	9.3527
390	143.32
391	64.3693
392	66.6949
393	61.3875
394	53.4312
395	119.348
396	33.0335
397	31.323
398	42.7469
399	37.5431
400	32.8953
401	42.3898
402	45.9293
403	36.4725
404	68.5759
405	64.5399
406	56.493
407	38.0148
408	80.4978
409	45.8362
410	55.3189
411	123.678
412	73.9601
413	133.455
414	23.997
415	59.2812
416	71.8266
417	89.6568
418	61.9737
419	55.4066
420	49.771
421	117.472
422	21.3319
423	66.6484
424	70.7307
425	61.5556
426	43.595
427	35.344
428	107.036
429	42.8307
430	64.88
431	56.1629
432	66.2801
433	45.0191
434	83.7153
435	79.2555
436	64.3787
437	55.2598
438	57.3355
439	52.2248
440	27.9893
441	75.9936
442	104.726
443	51.4328
444	63.8649
445	79.9281
446	45.7752
447	58.8645
448	79.5996
449	72.7344
450	48.5492
451	36.2552
452	49.3267
453	97.6641
454	116.762
455	64.348
456	114.682
457	45.7802
458	118.77
459	54.0902
460	55.9634
461	54.9572
462	101.003
463	42.4123
464	67.558
465	119.992
466	75.5851
467	79.2223
468	104.589
469	66.8276
470	80.2937
471	45.5881
472	55.165
473	50.4767
474	46.0845
475	127.032
476	80.4629
477	98.9972
478	85.2683
479	56.922
480	115.26
481	62.2465
482	70.611
483	59.688
484	58.7307
485	62.5196
486	44.2855
487	97.5377
488	125.753
489	52.1086
490	47.8398
491	110.025
492	61.6893
493	102.792
494	53.5388
495	56.6285
496	34.657
497	71.0051
498	119.23
499	40.0689
500	34.6048
501	141.23
502	47.8719
503	109.226
504	76.2803
505	103.461
506	84.893
507	59.9093
508	20.8504
509	86.3123
510	74.5085
511	69.829
512	30.6339
513	65.453
514	81.808
515	103.922
516	150.389
517	43.1501
518	50.4804
519	41.1114
520	28.6455
521	189.595
522	168.83
523	197.232
524	188.372
525	113.279
526	123.274
527	85.5442
528	132.79
529	106.574
530	25.1573
531	75.9568
532	58.5994
533	25.8967
534	35.8538
535	30.5434
536	47.1792
537	37.7293
538	39.6078
539	55.4749
540	50.8347
541	47.5083
542	60.5863
543	52.7019
544	62.8131
545	76.4153
546	70.8242
547	48.5662
548	67.3135
549	134.558
550	58.8107
551	166.622
552	56.4227
553	170.769
554	45.9035
555	157.052
556	83.1609
557	57.3096
558	114.112
559	70.4341
560	116.527
561	76.1278
562	62.4461
563	102.043
564	123.579
565	108.987
566	145.772
567	86.6169
568	122.805
569	50.2777
570	113.504
571	143.435
572	49.8158
573	53.8503
574	50.2837
575	84.9877
576	48.6568
577	123.273
578	75.9067
579	56.2354
580	83.3505
581	45.0131
582	-0.6227
583	53.9282
584	111.362
585	70.9791
586	7.5694
587	56.6289
588	141.732
589	124.028
590	55.4957
591	43.0629
592	64.8217
593	67.2535
594	25.9888
595	40.8858
596	69.9867
597	69.1859
598	131.518
599	67.7429
600	57.8537
601	23.1745
602	57.895
603	35.2641
604	59.1321
605	43.4168
606	14.1841
607	56.2984
608	59.1637
609	42.098
610	106.679
611	135.211
612	60.5556
613	81.0733
614	53.447
615	43.1303
616	74.3473
617	39.1232
618	83.2072
619	38.1047
620	40.2014
621	16.104
622	24.2108
623	111.347
624	29.8599
625	131.27
626	161.255
627	119.766
628	72.7166
629	66.3682
630	115.177
631	72.5598
632	55.2817
633	63.8836
634	8.7455
635	59.6718
636	163.381
637	62.333
638	59.9607
639	52.5117
640	60.8166
641	63.4051
642	88.4856
643	54.7791
644	60.1222
645	124.75
646	40.853
647	17.3156
648	47.9883
649	115.473
650	107.363
651	125.648
652	33.1857
653	139.038
654	50.5031
655	61.5664
656	61.5749
657	35.2425
658	54.6789
659	139.784
660	78.4552
661	45.7803
662	44.4848
663	91.5953
664	71.7762
665	60.1729
666	37.5501
667	68.0109
668	68.1456
669	36.4797
670	109.908
671	63.0684
672	57.5528
673	48.0379
674	57.5378
675	83.0781
676	103.723
677	35.5793
678	137.134
679	61.4814
680	140.362
681	141.772
682	115.79
683	72.8689
684	56.3943
685	115.225
686	43.1089
687	68.0259
688	75.2312
689	46.6591
690	48.1464
691	138.616
692	73.5407
693	22.9194
694	48.2073
695	68.9021
696	85.0613
697	58.508
698	63.174
699	71.0138
700	74.983
701	51.2591
702	48.7541
703	44.1706
704	116.255
705	48.2754
706	58.3928
707	154.118
708	78.5102
709	82.7509
710	67.7027
711	59.5613
712	50.6125
713	124.357
714	67.1228
715	116.223
716	61.4965
717	130.879
718	63.8828
719	80.8961
720	76.483
721	134.548
722	55.2698
723	65.7788
724	83.45
725	46.3631
726	33.8439
727	52.7542
728	78.5308
729	61.627
730	117.389
731	132.237
732	62.9045
733	122.089
734	48.2998
735	55.3833
736	29.4038
737	56.26
738	66.9337
739	46.4801
740	71.2291
741	80.4904
742	65.328
743	46.1481
744	71.1244
745	56.0403
746	37.1719
747	157.73
748	84.6999
749	61.5854
750	46.3907
751	66.3336
752	44.2012
753	32.1533
754	115.466
755	103.207
756	159.251
757	22.2662
758	57.2248
759	35.8823
760	51.6162
761	63.4367
762	118.109
763	104.809
764	69.0829
765	50.8764
766	29.8612
767	63.1337
768	56.3914
769	49.6664
770	53.0997
771	65.8763
772	64.066
773	104.449
774	36.8379
775	44.4421
776	47.0239
777	46.9504
778	40.2114
779	38.7588
780	37.9457
781	61.4823
782	34.4362
783	69.6253
784	60.0221
785	69.1311
786	59.9191
787	55.9255
788	52.2851
789	37.1745
790	47.696
791	24.5867
792	20.4591
793	25.3474
794	25.1341
795	45.9343
796	32.2897
797	43.4106
798	36.8196
799	68.4201
800	71.1784
801	114.042
802	26.7733
803	55.6951
804	68.5188
805	16.5114
806	81.6441
807	36.0582
808	62.2067
809	69.1959
810	81.7741
811	122.944
812	51.8802
813	109.828
814	96.7389
815	111.481
816	118.389
817	33.9439
818	48.6299
819	106.042
820	136.645
821	35.3814
822	22.1077
823	23.1157
824	36.9388
825	78.2804
826	82.3309
827	96.1093
828	47.5906
829	21.617
830	49.7673
831	67.3531
832	87.821
833	41.063
834	116.605
835	17.0796
836	50.1337
837	17.061
838	17.921
839	57.1218
840	57.5386
841	40.8506
842	62.7359
843	64.314
844	37.9195
845	74.7445
846	65.249
847	64.9697
848	63.5529
849	23.1719
850	65.8842
851	59.4197
852	31.1414
853	22.6009
854	109.661
855	66.6583
856	72.2874
857	65.3465
858	59.934
859	43.8299
860	44.5872
861	51.684
862	79.8517
863	33.0456
864	56.1507
865	40.7172
866	22.3957
867	74.9643
868	39.6188
869	64.9554
870	74.5451
871	83.4575
872	44.5385
873	49.184
874	55.6039
875	57.4313
876	34.4043
877	24.7256
878	43.7544
879	21.0449
880	69.1309
881	39.0345
882	29.8451
883	136.396
884	20.5967
885	65.9422
886	125.105
887	51.3302
888	24.1488
889	36.2008
890	55.4373
891	32.9072
892	53.4601
893	52.4866
894	35.243
895	94.357
896	78.9781
897	95.3042
898	58.3497
899	44.6991
900	37.8847
901	52.5811
902	53.1474
903	65.7338
904	76.1033
905	76.141
906	62.0216
907	39.0977
908	40.769
909	160.768
910	105.533
911	55.0615
912	85.0058
913	12.9784
914	88.5476
915	159.816
916	43.2231
917	81.0312
918	74.0582
919	45.2497
920	58.1105
921	19.8669
922	147.134
923	56.483
924	62.7167
925	18.3843
926	28.9065
927	55.3427
928	32.2346
929	114.067
930	153.958
931	39.9045
932	60.8916
933	43.7984
934	113.508
935	96.1075
936	114.822
937	56.6044
938	93.1527
939	29.5745
940	118.636
941	89.9422
942	46.9263
943	97.5326
944	154.194
945	129.275
946	46.5002
947	87.0235
948	63.2811
949	114.558
950	135.835
951	20.9278
952	114.91
953	124.187
954	42.898
955	31.551
956	22.8037
957	29.4967
958	147.652
959	53.7215
960	21.8294
961	19.3593
962	57.4631
963	55.3812
964	62.8458
965	59.0428
966	49.2465
967	58.3588
968	59.8628
969	121.815
970	37.8767
971	86.901
972	65.2348
973	53.6004
974	42.267
975	10.6471
976	35.0706
977	69.7314
978	35.046
979	81.7652
980	43.4789
981	48.1455
982	65.7862
983	33.7816
984	17.7322
985	31.0167
986	47.2976
987	23.9301
988	49.4464
989	42.9852
990	29.6251
991	64.0198
992	69.2451
993	48.9938
994	56.6983
995	74.2745
996	52.3145
997	17.8277
998	54.4868
999	17.4026
1000	54.7247

## Sheet: SFig 4
Rev1-dCTP Ternary Complex
R324 Nε - dCTP O2			R324 Nη - dCTP N3
time(ns)	distance (Å)		time(ns)	distance (Å)
1	3.0185		1	3.019
2	2.8276		2	2.7248
3	2.6427		3	2.8661
4	2.9096		4	2.892
5	2.838		5	2.8752
6	2.8575		6	2.8476
7	2.8636		7	2.9317
8	3.0467		8	2.945
9	2.9142		9	3.0252
10	3.0378		10	2.9839
11	2.7584		11	2.9023
12	2.7881		12	2.8605
13	2.9442		13	2.8536
14	2.6761		14	2.8812
15	2.9326		15	2.9835
16	2.7053		16	2.9161
17	3.0366		17	2.7695
18	2.8616		18	2.9748
19	3		19	2.8372
20	2.9055		20	2.799
21	2.8963		21	3.4032
22	2.8759		22	3.0033
23	2.8429		23	2.8851
24	3.0133		24	3.0904
25	3.0727		25	2.903
26	2.7884		26	2.9303
27	2.9695		27	2.8903
28	2.9131		28	3.0136
29	2.9284		29	2.9987
30	2.7367		30	2.9242
31	3.0343		31	2.8043
32	2.8627		32	2.9096
33	2.9001		33	3.0498
34	2.9216		34	3.0009
35	2.8831		35	2.8959
36	2.9488		36	3.0402
37	2.9219		37	2.956
38	2.7229		38	2.9621
39	2.6885		39	2.9349
40	2.82		40	3.1195
41	2.7854		41	2.9545
42	2.7433		42	2.9995
43	2.7961		43	2.9482
44	2.9664		44	2.919
45	2.8729		45	3.0434
46	2.8226		46	2.9205
47	2.9038		47	3.1936
48	3.2019		48	2.8898
49	3.0854		49	2.7639
50	2.973		50	2.8188
51	2.9208		51	2.8131
52	2.7183		52	2.7476
53	2.8591		53	2.8916
54	2.8374		54	3.0468
55	2.8377		55	3.0174
56	3.0293		56	2.9507
57	2.9554		57	2.9124
58	2.7685		58	2.9275
59	2.832		59	2.9439
60	2.6494		60	2.9147
61	2.7432		61	2.9286
62	2.8771		62	2.8147
63	2.9143		63	2.9878
64	2.7103		64	2.9551
65	2.9149		65	2.8016
66	2.7678		66	2.9668
67	2.8169		67	2.82
68	2.8005		68	3.0164
69	2.8486		69	2.8139
70	2.9199		70	2.8527
71	2.9018		71	2.9874
72	2.9462		72	2.83
73	2.8537		73	3.002
74	2.948		74	3.087
75	2.9872		75	3.0071
76	3.0041		76	2.8591
77	2.9419		77	3.0001
78	2.6849		78	2.8479
79	2.7508		79	2.7256
80	3.0413		80	2.8112
81	2.9149		81	2.838
82	2.8998		82	2.9692
83	2.8398		83	2.7831
84	2.8773		84	2.968
85	3.025		85	2.8519
86	2.9631		86	3.3583
87	2.8385		87	2.871
88	2.9304		88	2.991
89	2.6585		89	2.9703
90	2.7031		90	2.8501
91	2.9531		91	3.3266
92	2.7721		92	2.735
93	2.8196		93	2.9193
94	2.7983		94	2.8018
95	2.8368		95	2.7734
96	2.9219		96	2.8454
97	2.9097		97	2.8678
98	2.9103		98	2.9181
99	2.7523		99	2.874
100	2.883		100	2.9436
101	2.9464		101	2.8887
102	2.9187		102	2.8965
103	2.9333		103	2.9017
104	2.9112		104	2.9445
105	2.7763		105	2.8632
106	2.9623		106	3.1064
107	2.8534		107	2.8684
108	2.7362		108	2.8306
109	2.9429		109	2.8793
110	2.8697		110	2.9431
111	2.8526		111	2.7635
112	2.8527		112	2.9212
113	3.0844		113	3.0367
114	2.9138		114	2.8983
115	3.1245		115	3.0293
116	2.8936		116	2.8703
117	2.7988		117	2.9705
118	3.0629		118	2.8958
119	2.9852		119	2.9944
120	3.0068		120	2.9106
121	2.731		121	2.718
122	2.9768		122	2.7965
123	2.8807		123	2.8999
124	2.8767		124	2.8551
125	2.9658		125	2.9096
126	2.9399		126	2.8075
127	2.8158		127	2.8254
128	2.9975		128	2.8497
129	2.7357		129	2.858
130	2.933		130	2.8193
131	2.7933		131	2.8979
132	2.8413		132	2.8269
133	2.7365		133	2.9503
134	2.8602		134	3.0993
135	2.9114		135	3.032
136	2.8618		136	2.6901
137	2.8802		137	2.9302
138	3.1286		138	2.8809
139	2.8173		139	2.7835
140	2.8764		140	3.0036
141	2.9461		141	2.8223
142	2.9155		142	3.1275
143	2.836		143	3.0284
144	2.9306		144	2.9071
145	2.8207		145	2.7661
146	2.8991		146	2.8906
147	2.9439		147	2.8918
148	2.936		148	3.193
149	2.8251		149	2.8536
150	2.96		150	3.0085
151	2.8144		151	2.8096
152	2.8296		152	2.9003
153	2.7074		153	3.0521
154	2.9097		154	2.7981
155	3.0076		155	2.8975
156	2.7903		156	2.9569
157	2.8875		157	2.9129
158	2.7305		158	2.7793
159	2.6947		159	2.8692
160	2.9315		160	2.8999
161	2.8609		161	2.9646
162	2.8277		162	2.8985
163	2.8369		163	2.9625
164	2.8615		164	3.0416
165	2.9021		165	2.8979
166	3.0581		166	2.8523
167	2.9608		167	2.8961
168	3.1886		168	2.839
169	2.8435		169	2.7604
170	2.8015		170	2.7835
171	2.8485		171	2.8708
172	2.9917		172	2.972
173	2.8708		173	3.0319
174	2.7692		174	2.802
175	2.8832		175	3.0456
176	2.79		176	2.8107
177	2.7668		177	2.8513
178	3.3861		178	2.9001
179	3.03		179	2.8518
180	2.9404		180	2.8495
181	2.7109		181	2.9528
182	2.8111		182	2.8333
183	3.1213		183	2.8867
184	2.9424		184	2.963
185	3.1959		185	3.1948
186	2.8809		186	2.9056
187	3.1399		187	2.9162
188	2.9375		188	2.824
189	2.8788		189	2.9793
190	3.0079		190	2.9635
191	2.8302		191	2.8841
192	2.9731		192	2.8143
193	2.96		193	2.9593
194	2.7473		194	2.823
195	2.8827		195	2.9078
196	2.9044		196	2.8745
197	3.026		197	2.8594
198	3.0825		198	2.8679
199	2.768		199	2.9233
200	2.827		200	2.8202
201	2.9405		201	2.9342
202	2.9961		202	2.7342
203	2.9305		203	2.8993
204	3.0856		204	2.8499
205	2.7721		205	2.9668
206	2.9218		206	2.9223
207	2.9275		207	2.8875
208	2.9752		208	2.8752
209	2.9912		209	2.9727
210	2.8933		210	2.835
211	2.8332		211	2.8075
212	2.7756		212	2.7545
213	2.9825		213	3.0301
214	2.8959		214	2.7117
215	2.8475		215	2.8444
216	2.765		216	2.9701
217	2.9618		217	2.9628
218	2.7692		218	2.9538
219	2.9829		219	2.9843
220	2.8264		220	3.0957
221	2.8959		221	2.9646
222	2.8159		222	2.7964
223	3.0168		223	3.0316
224	2.9062		224	3.0044
225	2.9302		225	2.8961
226	2.7925		226	2.8234
227	2.9816		227	2.9847
228	2.8098		228	2.8106
229	2.8116		229	2.9778
230	2.8525		230	2.8752
231	2.8331		231	2.841
232	2.753		232	2.916
233	2.9844		233	2.8758
234	2.9599		234	3.0128
235	2.7224		235	2.9168
236	3.0054		236	2.7641
237	2.9059		237	2.8804
238	2.9254		238	2.8885
239	2.7734		239	2.8236
240	2.7664		240	2.7916
241	2.8956		241	2.9423
242	2.918		242	2.8552
243	2.7933		243	2.865
244	3.0404		244	2.8137
245	3.1548		245	2.8386
246	3.1112		246	2.8363
247	2.8491		247	2.8431
248	2.8278		248	2.9745
249	3.3275		249	2.8393
250	2.9327		250	2.6736
251	2.6944		251	2.9438
252	2.7642		252	2.83
253	2.9172		253	2.7686
254	2.9465		254	2.9681
255	3.2078		255	2.9805
256	3.0427		256	2.9489
257	3.3307		257	3.1813
258	2.9486		258	2.8205
259	2.9718		259	2.8839
260	2.6766		260	2.8217
261	2.8335		261	2.8804
262	3.0582		262	2.9512
263	3.2294		263	3.0755
264	3.0905		264	2.8914
265	2.8923		265	2.7316
266	3.0133		266	2.8923
267	3.085		267	2.8561
268	2.7656		268	2.8341
269	2.9726		269	2.8089
270	2.8522		270	2.7236
271	3.1033		271	2.7999
272	2.9962		272	2.7987
273	2.8647		273	2.9212
274	2.7554		274	2.7996
275	2.8896		275	2.7714
276	3.0524		276	2.8744
277	2.9921		277	2.8869
278	2.7552		278	2.7849
279	2.7474		279	2.8278
280	2.9655		280	3.0257
281	2.8404		281	2.9265
282	2.8208		282	2.8424
283	2.8014		283	2.8223
284	3.05		284	3.0543
285	3.0796		285	2.8892
286	2.9012		286	2.9753
287	3.0584		287	2.9983
288	2.8538		288	2.8974
289	2.8688		289	2.894
290	2.8637		290	3.0319
291	2.8418		291	2.9028
292	3.1012		292	3.0068
293	2.8367		293	2.8728
294	2.833		294	3.1481
295	2.9746		295	2.7929
296	3.0375		296	2.9706
297	2.8991		297	2.858
298	2.9994		298	2.8009
299	2.8943		299	3.0012
300	2.8239		300	2.9376
301	2.8702		301	3.0689
302	3.061		302	2.9461
303	2.8699		303	2.8781
304	2.8234		304	2.7397
305	3.093		305	2.8366
306	2.8671		306	2.8208
307	2.9159		307	2.7754
308	3.0564		308	2.8141
309	2.8682		309	2.8314
310	2.8484		310	2.9166
311	2.9723		311	2.8835
312	2.8444		312	2.9513
313	2.9665		313	3.0102
314	2.7473		314	2.9876
315	2.8984		315	2.9561
316	2.7359		316	2.782
317	2.7906		317	2.9263
318	2.8258		318	2.9504
319	2.8774		319	2.8123
320	2.7233		320	2.8113
321	2.8992		321	2.9088
322	3.2036		322	2.9388
323	2.8366		323	2.8434
324	2.9819		324	2.9625
325	2.9298		325	2.9756
326	2.7581		326	2.8886
327	2.8448		327	2.9846
328	3.1046		328	2.8353
329	2.6764		329	2.8428
330	2.9441		330	2.8479
331	3.288		331	2.8178
332	2.8467		332	2.8041
333	2.9674		333	2.7896
334	3.0622		334	2.8499
335	2.8152		335	2.7546
336	3.037		336	2.9248
337	2.8483		337	2.7844
338	2.9119		338	2.8849
339	2.9222		339	2.8272
340	2.9429		340	2.8448
341	2.9391		341	2.8815
342	2.9234		342	2.766
343	3.2244		343	2.7622
344	2.9017		344	2.8327
345	2.8958		345	3.0601
346	3.0844		346	2.9141
347	2.8976		347	2.7966
348	2.7713		348	2.8604
349	2.7075		349	2.8192
350	2.8132		350	3.0088
351	2.9268		351	2.8991
352	2.933		352	2.9936
353	2.899		353	3.1835
354	2.8378		354	2.9079
355	2.9836		355	2.8837
356	2.7665		356	3.062
357	2.8543		357	2.857
358	2.7674		358	2.7081
359	2.7542		359	2.9181
360	2.6904		360	2.8433
361	2.8924		361	3.051
362	2.8245		362	2.9576
363	2.8595		363	3.0512
364	2.8955		364	3.3497
365	2.9347		365	3.0871
366	2.806		366	3.0301
367	2.7713		367	3.5862
368	2.8028		368	2.9718
369	2.7733		369	2.8413
370	2.8554		370	3.1143
371	2.8281		371	2.9821
372	2.9061		372	2.9591
373	2.7802		373	3.0334
374	3.1167		374	2.9856
375	2.9763		375	3.2215
376	2.8223		376	2.914
377	2.9061		377	2.9273
378	2.9067		378	2.7991
379	2.9293		379	2.864
380	2.8615		380	2.9445
381	2.9315		381	3.1466
382	2.8565		382	3.0196
383	2.9496		383	3.0754
384	2.7673		384	2.9058
385	2.7274		385	2.9232
386	2.9614		386	2.9056
387	2.7162		387	2.972
388	2.9329		388	2.8584
389	2.9491		389	2.9465
390	2.7388		390	2.9485
391	2.9126		391	2.9118
392	2.7145		392	2.9393
393	2.7188		393	3.0087
394	2.86		394	2.979
395	2.8806		395	2.9332
396	2.8434		396	2.8435
397	2.8885		397	2.8585
398	2.8702		398	3.0919
399	2.8509		399	2.9613
400	2.9542		400	2.9712
401	2.813		401	3.0116
402	2.6673		402	2.8705
403	2.7429		403	2.9037
404	2.9006		404	2.9876
405	2.6927		405	2.8759
406	3.1949		406	3.2333
407	2.9226		407	2.8862
408	2.8978		408	2.9983
409	2.8168		409	2.9259
410	2.8323		410	2.9549
411	2.7967		411	2.9205
412	2.942		412	2.9419
413	2.976		413	2.9376
414	2.8283		414	2.8813
415	2.8255		415	3.2881
416	2.7825		416	2.9274
417	2.7831		417	2.7882
418	2.761		418	2.966
419	2.7855		419	3.0171
420	2.8768		420	2.9399
421	2.7551		421	2.8524
422	2.855		422	2.9888
423	2.8116		423	2.9717
424	2.6945		424	2.9534
425	2.9247		425	2.8345
426	2.846		426	2.9263
427	2.8344		427	3.0021
428	2.664		428	2.8753
429	2.7613		429	2.8713
430	2.8767		430	2.9178
431	2.7858		431	2.9555
432	2.8037		432	3.1471
433	2.9133		433	2.8399
434	2.7453		434	2.732
435	2.8047		435	2.7529
436	2.7631		436	2.7454
437	2.6834		437	3.011
438	2.834		438	3.1151
439	2.7882		439	2.8611
440	2.7076		440	2.8836
441	2.7852		441	2.8636
442	2.8398		442	3.0312
443	2.9472		443	2.8375
444	2.9696		444	2.8275
445	2.717		445	3.1415
446	3.0524		446	2.933
447	2.833		447	2.9356
448	2.7036		448	2.9963
449	2.8093		449	2.9733
450	2.7979		450	2.8784
451	2.7631		451	2.9757
452	2.7164		452	2.8349
453	2.9205		453	2.8494
454	2.7662		454	2.8823
455	2.7513		455	2.9005
456	2.7856		456	2.889
457	2.8748		457	2.8583
458	2.7298		458	2.8028
459	2.6981		459	2.884
460	2.7763		460	2.9022
461	2.9743		461	3.0632
462	2.8921		462	3.2751
463	2.8603		463	3.0693
464	2.8172		464	2.8864
465	2.8196		465	2.9302
466	3.0487		466	2.9526
467	2.7512		467	2.8869
468	2.8061		468	2.9707
469	2.7124		469	2.7961
470	2.7899		470	2.941
471	2.7448		471	2.9047
472	2.7827		472	2.8607
473	2.8757		473	3.034
474	2.8025		474	2.984
475	2.8825		475	2.9559
476	2.9825		476	2.9217
477	2.7543		477	3.1397
478	2.8306		478	2.8383
479	2.8734		479	3.1424
480	2.6511		480	3.0768
481	2.7998		481	2.8948
482	2.8562		482	2.9026
483	2.8052		483	3.0706
484	2.7362		484	2.8821
485	2.8482		485	2.8287
486	2.95		486	2.8665
487	2.8451		487	2.9383
488	2.7193		488	2.8297
489	2.8406		489	2.9378
490	2.8594		490	3.136
491	2.9825		491	2.9977
492	2.7868		492	2.9012
493	2.783		493	2.8676
494	2.9817		494	2.8286
495	2.8701		495	3.0127
496	2.8545		496	3.1076
497	3.02		497	3.0366
498	2.7269		498	3.0325
499	2.8797		499	3.0352
500	2.7277		500	2.8475
501	2.8015		501	2.8337
502	2.9833		502	2.9336
503	2.7492		503	3.0885
504	2.9475		504	2.9847
505	2.8371		505	2.8154
506	2.7888		506	2.8608
507	2.6796		507	2.8965
508	2.828		508	2.8897
509	2.9033		509	2.9182
510	2.9207		510	2.8428
511	2.7882		511	2.8895
512	2.8497		512	3.0307
513	2.9787		513	2.7897
514	2.7109		514	3.0499
515	2.9046		515	2.9515
516	2.8668		516	2.9783
517	2.8058		517	3.1026
518	2.9448		518	2.8213
519	2.774		519	3.0254
520	2.7323		520	3.0118
521	2.7949		521	2.8516
522	2.7943		522	2.9108
523	3.0459		523	3.358
524	3.1502		524	2.9353
525	2.9125		525	2.906
526	3.0746		526	2.8115
527	2.7901		527	2.841
528	2.7553		528	2.9935
529	2.7446		529	2.9471
530	2.7983		530	2.8417
531	2.8831		531	2.8771
532	2.8288		532	2.8975
533	2.8615		533	2.8726
534	2.8689		534	2.8508
535	2.8234		535	2.849
536	2.746		536	2.8461
537	2.7813		537	2.9352
538	2.7479		538	2.8374
539	2.8055		539	2.8988
540	2.7539		540	2.9424
541	2.8428		541	3.0314
542	2.8329		542	3.0379
543	2.7421		543	2.9834
544	2.8006		544	2.8325
545	2.9115		545	2.9559
546	2.7583		546	3.1639
547	2.8245		547	2.8231
548	2.9119		548	3.0678
549	2.6949		549	2.8496
550	3.0539		550	3.1815
551	3.0364		551	2.8524
552	2.6689		552	3.0276
553	2.8327		553	3.1188
554	2.8398		554	2.8991
555	2.8807		555	3.0041
556	2.9568		556	2.9405
557	2.7861		557	2.9717
558	3.0837		558	3.0138
559	2.8744		559	2.9953
560	2.9122		560	2.9688
561	2.7454		561	2.8528
562	2.8478		562	2.9837
563	2.8134		563	2.9173
564	3.0018		564	3.0638
565	2.9853		565	2.9199
566	3.0006		566	2.8864
567	2.8303		567	3.2852
568	2.9276		568	2.9201
569	2.7808		569	3.0087
570	2.8154		570	2.9565
571	2.8926		571	2.7798
572	2.9487		572	2.8554
573	3.0137		573	2.8091
574	2.8322		574	2.9839
575	3.259		575	3.0074
576	2.7315		576	2.9468
577	2.7589		577	2.802
578	2.7032		578	2.8991
579	2.9117		579	2.9462
580	2.7177		580	2.9229
581	2.7145		581	2.8875
582	2.9767		582	2.9986
583	2.9573		583	2.8336
584	2.9133		584	3.0181
585	2.739		585	2.9948
586	2.7173		586	2.8732
587	2.8174		587	3.0255
588	2.8687		588	2.8139
589	2.9697		589	2.923
590	2.726		590	2.7477
591	2.6432		591	2.9608
592	2.7245		592	2.8808
593	2.8455		593	2.9144
594	2.7546		594	2.9118
595	2.7615		595	2.8515
596	2.7298		596	2.8561
597	2.7748		597	2.8629
598	2.9544		598	3.1218
599	2.7988		599	2.9731
600	2.9066		600	2.9243
601	2.786		601	3.3299
602	2.78		602	2.8643
603	2.8402		603	2.7381
604	2.9687		604	3.0851
605	2.7338		605	3.0672
606	2.9056		606	2.8068
607	3.0984		607	2.8731
608	2.7856		608	2.9846
609	2.7016		609	2.929
610	2.7194		610	2.8771
611	2.7764		611	2.8476
612	2.9533		612	2.9456
613	2.838		613	3.1343
614	2.8292		614	3.0699
615	2.7851		615	2.8788
616	2.9317		616	3.217
617	2.8369		617	2.9207
618	2.6572		618	2.9469
619	2.638		619	2.8795
620	2.8151		620	2.7866
621	2.6843		621	2.7525
622	2.9993		622	2.8395
623	2.8124		623	2.9221
624	2.8402		624	2.8758
625	2.9316		625	2.8374
626	2.7025		626	2.8916
627	2.7401		627	2.9605
628	2.6966		628	2.9156
629	2.8626		629	2.9754
630	2.8999		630	3.0844
631	2.7206		631	2.9692
632	2.9002		632	2.9575
633	2.8346		633	2.9594
634	2.8342		634	2.9457
635	2.9432		635	2.8669
636	2.7829		636	2.896
637	2.7086		637	2.9489
638	2.9207		638	3.0737
639	2.8069		639	3.059
640	2.8225		640	2.988
641	2.9561		641	2.9305
642	2.8994		642	2.9616
643	2.9076		643	2.9739
644	3.0499		644	2.7488
645	2.8986		645	3.0906
646	2.8075		646	2.7428
647	2.8859		647	2.9688
648	2.812		648	3.1769
649	2.9394		649	2.8709
650	2.8601		650	2.8675
651	2.8578		651	2.9639
652	2.6921		652	2.8982
653	2.7028		653	2.9769
654	2.8304		654	2.939
655	3.24		655	2.9639
656	2.8028		656	2.8524
657	2.7234		657	2.9247
658	2.7448		658	2.9338
659	2.8729		659	2.8624
660	2.7135		660	2.8362
661	2.6029		661	2.8917
662	2.7052		662	3.0534
663	2.9621		663	3.2309
664	2.7669		664	2.886
665	2.8027		665	2.8147
666	2.8382		666	3.1679
667	2.6656		667	2.8706
668	2.8569		668	3.0134
669	2.8891		669	2.9662
670	2.6331		670	2.9518
671	2.6397		671	3.0839
672	3.0006		672	2.9613
673	2.8793		673	3.0948
674	2.9		674	3.081
675	2.7128		675	3.1606
676	2.9074		676	2.7114
677	2.9135		677	2.9195
678	2.8837		678	3.0116
679	2.8008		679	2.8744
680	2.8477		680	2.8487
681	2.9311		681	2.8328
682	2.8825		682	2.8417
683	2.8141		683	2.9181
684	2.9243		684	3.0813
685	2.6596		685	2.789
686	2.8192		686	3.0787
687	2.8664		687	3.3111
688	2.8168		688	2.9464
689	2.8264		689	2.8295
690	2.8153		690	2.958
691	2.6355		691	2.9676
692	2.8433		692	2.9059
693	2.7786		693	2.8703
694	2.9091		694	3.0101
695	3.0269		695	2.7847
696	2.6848		696	2.8634
697	3.0324		697	2.9996
698	2.7164		698	2.8244
699	2.8323		699	2.8831
700	2.7264		700	3.1512
701	3.0079		701	3.0457
702	2.7287		702	2.9308
703	2.7651		703	2.8525
704	2.8247		704	3.1073
705	2.8755		705	2.8384
706	2.7108		706	2.7919
707	2.8909		707	2.8448
708	2.7025		708	2.7825
709	2.8281		709	2.9028
710	2.9539		710	2.9043
711	2.9185		711	3.0437
712	2.6559		712	3.0992
713	2.725		713	2.914
714	2.8418		714	2.9263
715	2.8319		715	3.069
716	2.8336		716	2.9467
717	2.7428		717	2.9686
718	2.8762		718	2.8381
719	2.876		719	2.7722
720	2.831		720	2.8227
721	2.7289		721	2.9722
722	2.8761		722	2.9915
723	2.8766		723	3.1743
724	2.857		724	2.8231
725	2.785		725	3.1461
726	2.8402		726	2.8406
727	2.8934		727	2.9027
728	2.7772		728	3.0037
729	2.8138		729	3.0957
730	2.7046		730	2.9151
731	2.8607		731	3.1432
732	2.7578		732	2.9991
733	2.881		733	2.9926
734	2.683		734	2.8412
735	2.7396		735	2.8462
736	2.8403		736	2.762
737	3.1148		737	3.0845
738	2.8829		738	2.9209
739	2.9176		739	3.2443
740	2.928		740	2.8841
741	2.8061		741	2.8777
742	2.7818		742	3.0223
743	2.8201		743	2.9242
744	2.6932		744	2.9625
745	2.7309		745	2.9332
746	2.7411		746	2.875
747	2.7682		747	2.7462
748	2.9036		748	2.9603
749	2.8999		749	2.9022
750	2.8625		750	2.8837
751	2.8335		751	2.9513
752	2.9657		752	2.983
753	2.9473		753	2.8508
754	2.9811		754	3.2074
755	2.8044		755	2.6883
756	3.0041		756	2.8321
757	2.9181		757	2.9538
758	2.8692		758	2.9508
759	2.7497		759	2.9209
760	2.8634		760	2.7406
761	2.8923		761	2.9596
762	2.78		762	2.8303
763	2.7402		763	3.3938
764	2.7922		764	2.9603
765	2.8415		765	2.8851
766	2.9539		766	2.9034
767	2.9111		767	2.8374
768	2.7397		768	3.0412
769	2.9279		769	2.8964
770	2.7257		770	3.1649
771	2.6319		771	3.0782
772	2.8288		772	2.7525
773	2.7248		773	2.8467
774	2.8282		774	3.0548
775	2.6772		775	2.9793
776	2.8939		776	2.9717
777	2.6353		777	3.0488
778	2.8414		778	2.9378
779	2.6457		779	3.1143
780	2.6733		780	3.0461
781	2.6685		781	2.9903
782	2.6674		782	3.0232
783	2.836		783	2.9051
784	2.873		784	2.9855
785	2.8365		785	3.0141
786	2.7924		786	3.0128
787	2.7177		787	2.8576
788	2.7632		788	2.9021
789	2.8681		789	2.8992
790	2.8838		790	2.7678
791	2.7902		791	2.8472
792	2.8153		792	2.9775
793	2.8261		793	2.9734
794	2.8325		794	3.0321
795	2.7338		795	2.9747
796	2.7317		796	2.908
797	2.7716		797	3.1914
798	2.7127		798	2.8529
799	2.8773		799	3.0825
800	2.8276		800	2.8627
801	2.8433		801	2.832
802	2.9243		802	3.221
803	2.8377		803	2.89
804	2.9212		804	3.0025
805	2.8173		805	2.962
806	2.7903		806	3.1076
807	3.0791		807	3.0815
808	2.8671		808	2.9319
809	2.75		809	2.9508
810	2.7636		810	3.0544
811	3.0125		811	3.1071
812	2.7053		812	2.9209
813	2.8711		813	2.7934
814	2.8989		814	2.9867
815	2.8451		815	2.991
816	2.8364		816	2.9166
817	2.7195		817	3.1705
818	2.7477		818	2.8946
819	2.9628		819	3.1663
820	2.8878		820	2.9885
821	2.7115		821	3.0616
822	2.7463		822	3.0125
823	2.9303		823	2.851
824	2.7902		824	2.9733
825	2.6903		825	2.8632
826	3.009		826	2.8138
827	2.6839		827	2.9648
828	3.0444		828	2.9853
829	2.8974		829	3.1445
830	2.9094		830	3.0841
831	2.8757		831	3.1534
832	2.8022		832	3.0582
833	2.8219		833	2.7342
834	2.8003		834	2.7661
835	3.0122		835	3.0778
836	2.7365		836	2.9319
837	2.7693		837	2.8978
838	2.8217		838	3.0435
839	2.8131		839	2.9351
840	2.8253		840	2.9437
841	2.814		841	2.9067
842	2.8166		842	2.8294
843	2.8344		843	3.1316
844	2.8374		844	2.9561
845	2.8375		845	2.9996
846	2.97		846	2.8881
847	2.7258		847	3.3862
848	2.9766		848	2.9193
849	2.7971		849	2.9864
850	2.7787		850	2.791
851	2.7831		851	2.8869
852	2.721		852	3.1295
853	2.8238		853	2.855
854	2.7137		854	2.8011
855	2.7169		855	3.1383
856	2.9357		856	2.9878
857	2.9373		857	2.8422
858	2.8234		858	2.838
859	2.8264		859	2.8701
860	2.6487		860	3.0147
861	2.7434		861	2.9735
862	2.8927		862	2.9201
863	2.9206		863	3.0279
864	2.8002		864	2.863
865	2.9976		865	2.8761
866	2.8415		866	2.8112
867	2.8637		867	2.857
868	2.7882		868	2.7587
869	2.7733		869	2.9386
870	2.975		870	2.8336
871	2.9567		871	2.9779
872	2.8296		872	3.0838
873	2.8204		873	2.961
874	2.9983		874	2.8884
875	2.7381		875	3.0649
876	2.8354		876	3.1525
877	2.8292		877	2.8089
878	2.9359		878	3.1241
879	2.9624		879	3.3664
880	2.7579		880	3.1266
881	3.042		881	2.9431
882	2.8623		882	2.7753
883	2.7915		883	3.1254
884	2.7683		884	3.0466
885	2.7233		885	2.8487
886	2.9309		886	2.8465
887	2.7711		887	3.0337
888	2.8663		888	3.0627
889	2.7415		889	2.8299
890	2.7404		890	2.8023
891	2.7011		891	2.7629
892	3.0741		892	3.0507
893	2.7339		893	2.7198
894	2.7792		894	2.8493
895	2.9457		895	2.9252
896	2.9341		896	3.0532
897	2.9283		897	3.0527
898	2.8315		898	2.879
899	2.7947		899	2.9928
900	2.8657		900	2.8605
901	2.7733		901	2.8398
902	2.8227		902	2.9375
903	2.7517		903	2.9068
904	2.8682		904	2.7376
905	2.8415		905	2.8844
906	2.8697		906	2.9998
907	3.0305		907	2.9445
908	2.6039		908	2.9664
909	2.7046		909	2.8214
910	2.9815		910	3.0229
911	2.8784		911	2.8939
912	2.8684		912	2.9061
913	2.9115		913	2.9484
914	3.0089		914	2.7735
915	2.9841		915	2.9521
916	2.9122		916	2.9133
917	3.0021		917	3.0408
918	2.7874		918	3.0029
919	2.7612		919	2.8646
920	2.9362		920	3.0478
921	2.7385		921	2.8798
922	2.9754		922	2.9527
923	2.5939		923	2.9239
924	2.8136		924	3.0713
925	2.7743		925	3.0581
926	2.8399		926	3.1547
927	2.6107		927	2.884
928	2.7112		928	2.8769
929	2.7697		929	2.9289
930	2.7997		930	2.9278
931	2.7197		931	2.9585
932	2.7064		932	2.8029
933	2.9187		933	3.1434
934	2.7951		934	2.8698
935	2.7997		935	2.9654
936	2.9458		936	2.8768
937	2.781		937	2.7486
938	2.7843		938	2.9943
939	3.0884		939	2.7927
940	2.7784		940	2.8271
941	2.8729		941	2.8413
942	2.8438		942	3.0937
943	2.8398		943	2.8126
944	3.1065		944	3.0368
945	3.0039		945	3.0653
946	2.8226		946	2.8147
947	2.7001		947	2.8256
948	2.8751		948	3.0312
949	2.7982		949	2.9168
950	3.0409		950	3.0967
951	2.7765		951	2.8139
952	2.8835		952	2.9922
953	2.8018		953	3.1528
954	2.7791		954	3.0703
955	2.75		955	2.8021
956	2.7959		956	2.7762
957	2.7906		957	3.1979
958	2.6699		958	3.2428
959	2.907		959	2.8408
960	2.736		960	2.8428
961	2.8365		961	2.8033
962	2.9909		962	2.8542
963	2.6941		963	2.9528
964	2.758		964	2.9018
965	2.7122		965	2.9046
966	2.6183		966	2.789
967	2.7225		967	2.9471
968	2.8128		968	2.9562
969	2.7476		969	2.8323
970	2.861		970	2.9242
971	2.8454		971	2.8909
972	2.7829		972	2.8727
973	2.8124		973	2.7811
974	3.1223		974	2.9013
975	2.718		975	2.7441
976	3.0257		976	3.0256
977	2.7964		977	2.9599
978	2.8556		978	2.9138
979	2.8397		979	3.0145
980	2.8151		980	2.8032
981	2.7559		981	2.9302
982	2.7373		982	2.8566
983	2.8612		983	3.0431
984	2.8067		984	2.9168
985	2.7257		985	3.021
986	2.9412		986	2.9293
987	2.9236		987	2.8734
988	2.8471		988	2.9264
989	2.877		989	2.8949
990	2.6522		990	2.8076
991	2.8741		991	2.7402
992	2.9339		992	2.8003
993	2.8895		993	2.8886
994	2.8787		994	2.9528
995	2.8823		995	3.0822
996	3.0484		996	3.0362
997	3.0374		997	2.834
998	2.944		998	3.0268
999	2.9555		999	2.8071
1000	2.8107		1000	2.8729

## Sheet: Sfig 5a
Rev1-dTTP Ternary Complex						Rev1-dTTP Ternary Complex
Replicate Simulation #1						Replicate Simulation #2
R324 Nε - dTTP O2			R324 Nη - dTTP N3			R324 Nε - dTTP O2			R324 Nη - dTTP N3
time(ns)	distance (Å)		time(ns)	distance (Å)		time(ns)	distance (Å)		time(ns)	distance (Å)
1	3.5248		1	4.6533		1	3.7859		1	5.0555
2	3.0549		2	4.0455		2	4.4971		2	6.2261
3	3.0731		3	4.2926		3	3.0154		3	4.1169
4	3.1315		4	4.8457		4	3.4265		4	4.6003
5	3.2687		5	4.3312		5	4.0803		5	4.48
6	3.1334		6	4.522		6	3.5593		6	4.9126
7	3.5855		7	5.2129		7	4.0267		7	4.6425
8	3.9957		8	5.8645		8	4.3561		8	4.7156
9	4.6409		9	6.2069		9	4.1729		9	5.2861
10	4.5353		10	5.7672		10	3.2172		10	4.4735
11	4.8392		11	6.3053		11	3.5123		11	3.7523
12	4.6439		12	5.5024		12	4.0253		12	4.1417
13	4.4397		13	5.9975		13	3.395		13	3.702
14	3.9455		14	5.6152		14	3.7678		14	4.909
15	5.523		15	5.6025		15	3.3384		15	4.1505
16	4.6344		16	6.1521		16	3.6761		16	3.8076
17	5.0897		17	6.0101		17	3.1945		17	4.8969
18	4.696		18	5.9511		18	3.3098		18	4.3712
19	4.5837		19	5.5049		19	3.5579		19	4.1294
20	4.4036		20	5.8112		20	3.1438		20	4.3719
21	4.6441		21	5.3014		21	3.4541		21	3.858
22	4.0782		22	5.4178		22	3.0845		22	3.6821
23	4.0423		23	5.4957		23	4.0187		23	5.5061
24	4.1462		24	5.542		24	4.2385		24	5.3053
25	5.1642		25	5.5927		25	4.082		25	5.6529
26	4.967		26	5.4877		26	3.7792		26	5.001
27	5.8436		27	5.7846		27	4.0237		27	5.0009
28	5.3833		28	5.5671		28	4.3284		28	5.7855
29	5.6645		29	5.9386		29	3.3224		29	4.1617
30	6.0821		30	6.3085		30	3.7274		30	5.5701
31	6.3124		31	6.562		31	3.9716		31	5.376
32	6.256		32	6.3418		32	4.3191		32	5.4968
33	5.7643		33	5.8494		33	4.2768		33	5.7559
34	5.3002		34	5.441		34	3.9353		34	5.2272
35	5.6712		35	5.4933		35	3.6188		35	5.269
36	5.6985		36	5.8988		36	3.4419		36	4.8653
37	6.0006		37	6.2731		37	3.4596		37	4.3905
38	5.7561		38	5.9589		38	3.4475		38	4.9401
39	6.1624		39	6.0358		39	3.6086		39	5.0346
40	5.5814		40	5.6236		40	3.2249		40	4.4029
41	6.0114		41	5.6758		41	3.3221		41	4.2259
42	6.2776		42	6.0483		42	3.1785		42	4.4298
43	5.758		43	5.8203		43	3.5728		43	4.7296
44	5.9002		44	5.9217		44	3.7926		44	4.7713
45	6.5058		45	6.5377		45	3.4234		45	5.0057
46	5.5583		46	5.5063		46	4.0094		46	4.7519
47	5.0797		47	7.0087		47	3.7177		47	4.3187
48	4.1966		48	5.266		48	3.4901		48	5.0724
49	4.0965		49	5.2164		49	4.292		49	4.8517
50	5.0825		50	5.7457		50	3.9825		50	4.6278
51	4.7265		51	5.7511		51	3.919		51	4.6186
52	4.1445		52	5.3727		52	3.7432		52	4.1666
53	4.1342		53	5.3685		53	3.4143		53	4.4344
54	4.8028		54	6.4302		54	3.7712		54	4.4829
55	4.4203		55	5.5666		55	4.2433		55	5.173
56	3.7778		56	5.4518		56	4.4242		56	5.5023
57	4.3316		57	5.1771		57	3.518		57	4.9011
58	5.2079		58	5.6105		58	4.3374		58	5.2527
59	4.6972		59	5.8089		59	4.0281		59	4.8429
60	5.1538		60	6.4042		60	4.8799		60	5.1
61	4.1488		61	6.441		61	4.2473		61	5.3303
62	4.9242		62	5.6714		62	4.3818		62	5.113
63	4.7711		63	5.7173		63	4.2423		63	4.106
64	5.5061		64	6.0594		64	3.701		64	4.6227
65	4.9989		65	5.8283		65	4.9383		65	5.2413
66	5.0896		66	5.821		66	4.9811		66	5.4021
67	5.4144		67	4.9671		67	3.305		67	4.9635
68	4.673		68	4.4819		68	2.9361		68	3.8868
69	4.3166		69	4.4641		69	3.2312		69	5.5477
70	4.4985		70	4.422		70	4.6071		70	5.1248
71	4.941		71	5.2401		71	4.1789		71	4.8657
72	4.6509		72	4.8041		72	3.2241		72	4.7443
73	3.9807		73	4.0102		73	3.473		73	4.6232
74	3.976		74	3.6862		74	3.1225		74	4.6028
75	4.4625		75	3.8276		75	3.3047		75	4.9666
76	4.3499		76	4.2684		76	3.8185		76	4.4055
77	4.625		77	4.5287		77	3.9484		77	4.6884
78	4.3651		78	4.0746		78	3.7604		78	5.202
79	4.4621		79	4.1978		79	4.7791		79	5.1202
80	4.3466		80	4.319		80	4.5848		80	5.793
81	5.0109		81	4.6666		81	4.0192		81	5.2314
82	4.794		82	4.1546		82	3.7526		82	5.4199
83	4.7275		83	4.852		83	3.9804		83	4.9881
84	5.3854		84	6.1707		84	3.9805		84	4.9967
85	4.0767		85	3.8432		85	3.424		85	4.0057
86	3.9561		86	5.7141		86	3.81		86	4.5948
87	3.591		87	4.6596		87	3.8125		87	4.7028
88	4.1984		88	4.7548		88	4.1265		88	5.2527
89	3.8859		89	5.4113		89	4.339		89	4.7136
90	5.4381		90	6.2321		90	4.173		90	5.4751
91	4.0412		91	4.5638		91	3.9121		91	5.1122
92	2.9645		92	3.1439		92	3.8046		92	4.7374
93	2.9893		93	4.239		93	3.8839		93	4.2594
94	2.772		94	3.1686		94	3.9658		94	4.8609
95	3.2046		95	4.0131		95	3.4697		95	4.4582
96	3.1889		96	4.7311		96	3.782		96	4.2867
97	3.5056		97	4.0423		97	3.4529		97	3.9098
98	3.4822		98	4.7601		98	3.0535		98	3.7516
99	3.1553		99	4.2802		99	3.5203		99	3.9192
100	4.1796		100	4.7438		100	3.7466		100	4.8091
101	2.9686		101	3.8714		101	3.9758		101	4.8688
102	3.3176		102	4.7433		102	3.6273		102	3.7196
103	3.2368		103	4.1214		103	3.6429		103	4.0513
104	3.3389		104	3.7707		104	3.6933		104	4.3693
105	3.3401		105	3.3259		105	3.6714		105	3.8678
106	3.4093		106	3.7995		106	3.2605		106	3.5055
107	3.1992		107	3.178		107	3.4985		107	3.5689
108	3.1506		108	3.9518		108	3.6376		108	4.2805
109	3.5787		109	4.046		109	2.9054		109	4.0915
110	2.8538		110	3.7612		110	2.9018		110	4.061
111	4.2002		111	5.8155		111	3.0029		111	4.5044
112	2.9807		112	4.3305		112	3.1745		112	4.1717
113	3.6875		113	5.1151		113	3.9457		113	4.8145
114	3.0191		114	3.4108		114	3.8401		114	4.1084
115	3.3044		115	5.0596		115	3.4618		115	4.5002
116	3.0032		116	3.7742		116	3.3313		116	3.8107
117	3.358		117	4.4531		117	3.553		117	4.2759
118	3.8359		118	4.6376		118	3.6186		118	4.0886
119	3.1126		119	4.0394		119	3.773		119	3.9924
120	3.375		120	4.6809		120	3.4651		120	3.7317
121	3.5011		121	4.5212		121	3.0576		121	3.8565
122	3.2223		122	4.3535		122	3.5384		122	3.679
123	2.8631		123	3.6023		123	3.2428		123	3.7799
124	3.9836		124	5.3141		124	3.9002		124	4.6698
125	3.3575		125	3.6835		125	3.6952		125	4.2631
126	3.2346		126	4.0391		126	3.7474		126	4.8464
127	3.0587		127	3.6632		127	3.5656		127	4.39
128	3.3288		128	3.6441		128	3.4589		128	4.5388
129	3.3574		129	4.9533		129	3.8469		129	5.1262
130	4.775		130	5.4465		130	3.5194		130	4.2399
131	3.5882		131	4.9074		131	3.5596		131	4.0373
132	4.4436		132	5.4729		132	3.6983		132	4.8588
133	3.8992		133	6.3836		133	3.5194		133	3.6855
134	3.9355		134	5.675		134	4.0391		134	4.6937
135	4.0775		135	5.8287		135	4.5288		135	4.9867
136	4.3734		136	6.2876		136	4.0452		136	4.63
137	3.6197		137	5.6318		137	3.6472		137	4.3831
138	3.5648		138	5.4113		138	4.4734		138	5.0232
139	4.0113		139	5.4686		139	4.158		139	4.9603
140	4.1366		140	5.6184		140	3.7441		140	4.8165
141	4.1837		141	5.7907		141	3.8917		141	4.4988
142	3.8903		142	5.5194		142	4.1778		142	5.3957
143	3.8759		143	5.8239		143	4.3617		143	5.5167
144	3.852		144	5.2888		144	3.3302		144	4.7946
145	3.4714		145	5.5456		145	3.4208		145	4.7154
146	4.4598		146	5.5782		146	3.876		146	4.7169
147	3.6786		147	5.5639		147	3.0117		147	3.8341
148	4.1254		148	5.0933		148	3.4878		148	3.9011
149	4.4565		149	5.8823		149	3.9376		149	4.0156
150	3.1267		150	5.0745		150	3.0409		150	4.4348
151	3.9415		151	5.8165		151	3.6034		151	5.2477
152	3.7161		152	5.3049		152	2.8594		152	4.5138
153	3.0331		153	4.9211		153	2.7769		153	4.0329
154	3.5816		154	5.6131		154	2.8332		154	4.2663
155	3.4707		155	5.3615		155	2.8442		155	4.3148
156	4.0385		156	5.8229		156	3.8099		156	4.4277
157	3.5574		157	6.2563		157	3.8065		157	4.6896
158	3.6304		158	5.6713		158	3.0082		158	4.0735
159	3.9064		159	5.8411		159	4.4952		159	4.0448
160	3.6225		160	5.5821		160	3.2312		160	4.3204
161	3.6971		161	5.4407		161	4.1441		161	5.0514
162	3.3792		162	5.6077		162	3.0882		162	4.1016
163	4.113		163	6.4536		163	2.9284		163	4.2465
164	3.567		164	5.6775		164	2.8964		164	3.7197
165	3.4336		165	5.4754		165	3.5281		165	4.3469
166	3.4171		166	5.2431		166	3.9886		166	4.6691
167	3.9284		167	5.6326		167	4.3539		167	5.389
168	3.6905		168	5.9781		168	4.8389		168	6.2275
169	3.6363		169	5.3988		169	5.1407		169	4.9393
170	3.2035		170	5.2634		170	3.1019		170	3.5334
171	3.4285		171	5.5067		171	4.5409		171	5.4186
172	4.3765		172	6.7609		172	4.648		172	5.7156
173	5.0418		173	5.8219		173	3.7478		173	5.0637
174	4.2402		174	6.3072		174	4.8261		174	5.9195
175	4.0766		175	6.2187		175	4.5614		175	5.2951
176	3.9116		176	5.9072		176	3.9709		176	5.0778
177	3.635		177	5.6416		177	2.9974		177	3.8923
178	4.0866		178	6.0327		178	2.8426		178	3.6054
179	3.7698		179	5.4828		179	3.2429		179	4.1605
180	3.8198		180	5.4589		180	4.2905		180	5.1823
181	4.3511		181	5.3515		181	4.4505		181	5.2964
182	4.9976		182	5.7262		182	3.8932		182	4.9272
183	3.7173		183	5.7703		183	3.9544		183	4.5688
184	3.7551		184	5.4036		184	4.8962		184	4.8774
185	3.9849		185	6.0867		185	5.0178		185	4.5586
186	3.6318		186	5.7554		186	4.5969		186	5.0852
187	3.734		187	5.7621		187	4.8225		187	4.6187
188	3.8348		188	5.559		188	3.2801		188	4.1371
189	4.0373		189	6.0294		189	3.6287		189	4.6515
190	4.043		190	6.4941		190	4.5239		190	6.177
191	4.3928		191	5.5109		191	4.5023		191	4.9973
192	3.659		192	5.2587		192	4.1343		192	5.1422
193	3.4148		193	5.1273		193	4.0064		193	4.6825
194	5.0671		194	5.8228		194	3.5304		194	5.1446
195	3.2863		195	5.1529		195	3.7839		195	3.8313
196	4.8794		196	6.1518		196	4.1128		196	4.5918
197	4.8987		197	5.8407		197	3.8975		197	3.5815
198	4.2814		198	6.2008		198	3.7121		198	3.7924
199	4.0857		199	5.8951		199	3.9831		199	4.9363
200	3.9378		200	5.9118		200	3.1706		200	4.1368
201	4.1576		201	5.9859		201	3.3601		201	4.7003
202	4.2792		202	5.9137		202	3.214		202	4.0442
203	4.4344		203	6.2042		203	3.4647		203	4.6098
204	3.8601		204	5.4931		204	2.9182		204	4.6366
205	4.3364		205	5.5197		205	3.3818		205	3.7744
206	3.3357		206	5.4505		206	3.5933		206	3.9093
207	3.9888		207	5.8612		207	3.6779		207	4.1569
208	4.2989		208	5.9608		208	4.3008		208	5.5575
209	4.3755		209	6.3235		209	3.5249		209	3.2144
210	4.3325		210	6.268		210	3.839		210	4.226
211	4.1302		211	5.7156		211	3.6171		211	4.3446
212	3.9039		212	6.3773		212	3.5401		212	3.863
213	3.9114		213	6.2894		213	3.757		213	4.0329
214	4.021		214	5.4126		214	3.9489		214	4.6231
215	4.1535		215	6.0788		215	3.6058		215	3.946
216	4.3353		216	6.2842		216	3.6805		216	4.3271
217	3.972		217	5.5664		217	3.8622		217	4.7971
218	4.037		218	5.9523		218	3.7784		218	5.2181
219	3.8648		219	5.7509		219	2.8656		219	4.7318
220	4.3119		220	6.5237		220	4.16		220	5.6383
221	3.6372		221	5.9464		221	3.2408		221	4.9459
222	4.1006		222	5.7499		222	2.9982		222	4.5901
223	4.2201		223	5.9843		223	3.8632		223	4.7438
224	3.9227		224	4.9033		224	3.8508		224	4.2501
225	4.1339		225	5.706		225	3.9226		225	4.6593
226	3.5687		226	5.5832		226	3.9086		226	4.7378
227	3.2964		227	5.3594		227	4.1528		227	4.8425
228	3.3668		228	5.2753		228	2.8611		228	4.3208
229	3.6299		229	5.686		229	4.068		229	3.5513
230	3.7968		230	5.2381		230	3.2678		230	3.4709
231	3.9567		231	5.9438		231	3.6292		231	3.8594
232	3.5982		232	5.4163		232	4.2026		232	4.0761
233	3.0571		233	4.5873		233	3.8816		233	3.9731
234	3.643		234	5.3248		234	3.7376		234	3.8738
235	2.9177		235	4.8534		235	4.1575		235	4.249
236	3.3751		236	5.2111		236	3.527		236	3.7963
237	3.1515		237	5.2103		237	3.6612		237	3.939
238	3.5649		238	5.3844		238	3.8829		238	4.2253
239	3.702		239	5.4485		239	4.3478		239	4.4062
240	3.7972		240	5.8621		240	3.6247		240	3.8704
241	3.8983		241	6.0272		241	3.9607		241	4.0639
242	4.0652		242	6.2363		242	3.6715		242	3.5404
243	4.0373		243	5.8705		243	2.9583		243	3.6114
244	3.9065		244	5.5989		244	3.3165		244	3.801
245	3.954		245	5.3085		245	3.5908		245	3.6141
246	3.9979		246	4.7166		246	3.6054		246	3.8924
247	3.5389		247	5.2912		247	3.5613		247	3.6921
248	3.8833		248	5.4771		248	3.9526		248	3.9425
249	3.2219		249	5.3009		249	3.2482		249	3.193
250	4.4004		250	6.1631		250	3.9683		250	5.9619
251	3.4173		251	4.9179		251	3.4724		251	5.3029
252	3.8702		252	5.733		252	3.6386		252	3.9454
253	2.941		253	4.4133		253	3.452		253	3.8142
254	4.0258		254	5.1919		254	4.1546		254	4.5981
255	3.9904		255	5.7014		255	3.5424		255	3.568
256	3.8822		256	5.7111		256	3.3002		256	3.5777
257	3.5175		257	5.1208		257	3.4108		257	3.8105
258	4.3055		258	5.8573		258	3.3998		258	3.8369
259	4.339		259	6.1808		259	3.5333		259	3.8066
260	3.9848		260	5.924		260	3.5034		260	4.4749
261	4.2558		261	6.092		261	3.3864		261	3.616
262	3.8658		262	6.2251		262	3.6526		262	3.9822
263	4.3286		263	5.7881		263	3.2952		263	3.7111
264	3.6576		264	6.2755		264	3.806		264	4.1294
265	4.0664		265	5.4989		265	3.0613		265	4.1535
266	3.7303		266	6.13		266	3.4991		266	4.0066
267	3.8532		267	6.0333		267	3.3848		267	5.2567
268	4.4332		268	6.8315		268	4.5882		268	5.7004
269	3.377		269	5.2292		269	3.6277		269	4.2186
270	4.1887		270	5.7362		270	4.4659		270	5.1052
271	3.6091		271	5.4505		271	3.947		271	5.0707
272	3.7141		272	5.4938		272	4.0247		272	5.3083
273	4.0833		273	6.3024		273	3.5656		273	4.8518
274	3.3901		274	5.8444		274	4.2041		274	4.4849
275	3.7518		275	5.8111		275	3.0669		275	4.6933
276	4.3822		276	5.9106		276	3.068		276	3.5094
277	4.2191		277	5.6013		277	3.4058		277	4.2928
278	4.2576		278	5.3711		278	3.7641		278	5.1264
279	3.5127		279	5.0501		279	3.7839		279	4.6886
280	3.5819		280	5.419		280	3.5256		280	4.8726
281	4.1269		281	5.8925		281	3.2718		281	4.9398
282	4.0278		282	5.8079		282	3.2357		282	5.2194
283	3.7722		283	5.6187		283	3.9563		283	4.1565
284	3.8082		284	5.5422		284	3.144		284	4.7629
285	4.4033		285	6.4499		285	3.553		285	4.5024
286	3.7103		286	5.4291		286	3.5798		286	4.0997
287	3.985		287	5.6994		287	3.9577		287	5.0032
288	3.8308		288	5.3954		288	4.0358		288	5.0369
289	4.5167		289	5.7342		289	3.5718		289	4.7171
290	3.8826		290	5.6089		290	4.5943		290	4.9487
291	3.5841		291	4.5807		291	4.0596		291	4.8116
292	3.9707		292	5.4769		292	4.29		292	4.3656
293	3.747		293	5.5379		293	3.8041		293	4.5275
294	3.8388		294	5.4419		294	3.4832		294	3.8928
295	3.7098		295	5.1582		295	3.642		295	4.5191
296	3.9635		296	5.626		296	3.493		296	3.9816
297	3.7615		297	5.8863		297	3.504		297	4.4206
298	4.5272		298	5.569		298	3.1725		298	4.8401
299	3.8183		299	6.1939		299	3.6944		299	5.0433
300	4.1276		300	5.0377		300	3.4262		300	4.6109
301	3.4427		301	4.9319		301	3.0685		301	4.6047
302	3.9216		302	5.5451		302	3.0169		302	4.2746
303	3.9978		303	6.161		303	3.2354		303	4.6319
304	4.169		304	5.653		304	3.0491		304	4.5806
305	3.3571		305	5.6534		305	4.3115		305	5.348
306	3.5782		306	5.4349		306	4.1556		306	5.1637
307	3.4343		307	5.1713		307	4.7966		307	5.9794
308	3.7928		308	5.507		308	4.615		308	5.2884
309	4.2281		309	5.55		309	4.3622		309	5.3153
310	3.8514		310	4.9718		310	2.8425		310	3.9177
311	4.2248		311	5.7876		311	3.3609		311	4.8333
312	4.3931		312	5.6192		312	3.2521		312	4.6763
313	4.4674		313	5.948		313	2.6866		313	4.255
314	3.9944		314	5.3847		314	3.1192		314	4.3903
315	4.6927		315	6.6299		315	3.1705		315	4.4969
316	4.4907		316	5.4981		316	3.5103		316	4.9736
317	4.6067		317	5.4426		317	4.8787		317	5.7958
318	4.4936		318	5.5883		318	4.809		318	5.8241
319	3.6162		319	5.6625		319	3.0175		319	4.4707
320	4.1004		320	5.4961		320	4.0905		320	5.638
321	4.6261		321	5.7087		321	4.4654		321	5.6423
322	4.1331		322	5.556		322	5.1335		322	6.4072
323	4.1728		323	5.5349		323	3.0957		323	4.4028
324	4.546		324	6.1195		324	3.626		324	4.5353
325	3.6497		325	5.4528		325	4.1466		325	5.646
326	4.031		326	5.7966		326	4.6322		326	5.9853
327	3.9296		327	5.3357		327	2.8265		327	4.3953
328	5.7728		328	7.6787		328	3.2094		328	4.49
329	4.4325		329	6.9483		329	2.9031		329	3.8322
330	4.3289		330	6.7594		330	2.9208		330	4.7615
331	4.8962		331	5.7668		331	2.9061		331	4.4489
332	4.332		332	5.0441		332	2.9158		332	4.1905
333	4.1291		333	4.9669		333	2.9731		333	4.2049
334	3.9745		334	5.3336		334	3.2272		334	4.7897
335	6.2054		335	7.6632		335	2.8635		335	4.4489
336	5.9159		336	7.0094		336	3.1542		336	4.4014
337	6.0746		337	6.9157		337	2.9311		337	4.5322
338	6.2409		338	7.0088		338	3.1798		338	4.2562
339	6.7017		339	7.3727		339	2.9607		339	4.4795
340	6.919		340	7.8288		340	3.1373		340	4.2667
341	5.9452		341	7.6605		341	3.2648		341	4.7418
342	4.7525		342	6.1813		342	3.0444		342	4.9523
343	4.8399		343	5.8884		343	3.116		343	4.3675
344	4.4554		344	5.5933		344	2.9314		344	4.5447
345	4.0589		345	5.1005		345	3.3617		345	4.6286
346	3.9611		346	5.8202		346	3.393		346	3.9426
347	4.7789		347	5.7607		347	3.3086		347	4.9989
348	4.4371		348	6.1774		348	3.4572		348	5.3782
349	4.435		349	6.023		349	4.4214		349	5.4179
350	3.7357		350	5.4648		350	4.5327		350	5.7635
351	4.3431		351	5.8182		351	3.629		351	5.2038
352	4.077		352	5.9506		352	4.1314		352	4.856
353	3.4619		353	5.1887		353	3.7045		353	4.1767
354	4.0621		354	6.0835		354	2.7554		354	3.0168
355	3.6369		355	5.6526		355	3.8263		355	3.869
356	4.2097		356	6.0599		356	3.1474		356	3.5324
357	3.4142		357	5.6155		357	3.9384		357	4.0144
358	2.9956		358	4.4468		358	3.3583		358	3.9466
359	2.8608		359	4.8894		359	3.3107		359	3.9472
360	2.7851		360	4.3843		360	3.2391		360	3.5744
361	2.8961		361	4.2319		361	3.2595		361	3.3143
362	3.4431		362	5.1047		362	3.139		362	3.5382
363	3.1248		363	4.2812		363	3.1789		363	3.5355
364	3.5336		364	4.9125		364	3.4644		364	3.7468
365	3.7466		365	5.3902		365	3.6447		365	3.6331
366	3.76		366	5.9262		366	3.5052		366	4.1378
367	2.7854		367	4.2629		367	3.7697		367	3.5655
368	3.0101		368	4.8692		368	4.1511		368	4.2303
369	4.1647		369	6.4486		369	3.41		369	3.6937
370	2.8169		370	4.5949		370	3.7295		370	3.7364
371	3.8412		371	5.9755		371	3.0997		371	3.8784
372	2.8684		372	4.6787		372	3.4373		372	3.6253
373	3.5565		373	5.0151		373	3.1873		373	3.7167
374	2.9754		374	4.9899		374	3.6812		374	3.9559
375	3.5127		375	5.3366		375	3.4847		375	3.6026
376	3.0443		376	4.6865		376	3.3488		376	3.9614
377	2.9892		377	4.6876		377	3.5269		377	3.7061
378	3.642		378	5.3114		378	3.5259		378	3.6812
379	3.4188		379	4.9864		379	3.5258		379	4.0006
380	2.9104		380	4.2424		380	3.6415		380	3.8246
381	4.1221		381	6.4036		381	3.083		381	3.7193
382	2.8823		382	4.6936		382	3.3117		382	3.9312
383	3.083		383	4.3255		383	3.7139		383	4.024
384	3.3893		384	5.0958		384	3.761		384	3.7874
385	3.162		385	5.1737		385	3.1319		385	3.6251
386	4.7173		386	7.4978		386	3.4268		386	4.385
387	3.6862		387	6.2394		387	3.8835		387	4.0369
388	3.8118		388	5.6995		388	3.7651		388	3.4094
389	3.0982		389	4.8553		389	3.802		389	4.1956
390	4.1117		390	6.0985		390	3.4294		390	3.667
391	3.4054		391	5.0193		391	3.7668		391	4.0046
392	3.7395		392	5.3619		392	3.6421		392	3.8472
393	3.2894		393	5.2968		393	3.4762		393	3.9313
394	3.3299		394	5.0684		394	3.2943		394	3.5225
395	3.199		395	5.4992		395	3.5046		395	3.2403
396	3.7758		396	5.5004		396	3.1305		396	3.6747
397	4.5213		397	6.2715		397	3.3992		397	3.8067
398	3.8853		398	5.7833		398	3.3951		398	3.6652
399	3.4723		399	5.7465		399	4.1851		399	3.7469
400	3.5923		400	5.6169		400	3.712		400	3.9295
401	3.3845		401	4.881		401	3.5578		401	4.2484
402	2.8999		402	4.7843		402	3.7573		402	4.0348
403	4.1038		403	5.6717		403	3.5062		403	3.9532
404	3.1516		404	4.6395		404	3.5894		404	3.4548
405	3.2423		405	4.7995		405	3.2874		405	3.4363
406	3.8768		406	6.343		406	3.6198		406	3.1864
407	4.0201		407	5.291		407	3.2825		407	3.4553
408	3.964		408	5.9367		408	3.3692		408	4.175
409	3.2496		409	4.9744		409	4.1013		409	3.8845
410	3.4787		410	4.8115		410	3.4472		410	4.0829
411	3.3302		411	5.2133		411	2.9085		411	3.8098
412	3.6498		412	5.4049		412	3.0896		412	3.0353
413	3.2991		413	4.7005		413	3.2222		413	3.3317
414	4.0584		414	5.6863		414	3.3402		414	4.1282
415	3.6433		415	5.173		415	4.5272		415	5.493
416	3.0649		416	4.9603		416	3.7465		416	5.734
417	3.5381		417	5.5169		417	3.6254		417	5.0342
418	3.3733		418	4.9459		418	3.7628		418	3.847
419	3.9808		419	4.7597		419	3.7268		419	4.0296
420	5.3122		420	5.7909		420	3.351		420	3.6549
421	4.2333		421	5.3128		421	3.4843		421	4.0815
422	6.5388		422	6.6462		422	3.3022		422	3.7119
423	5.6812		423	5.5068		423	3.5952		423	3.7462
424	5.9667		424	6.208		424	3.5672		424	3.8495
425	4.6069		425	4.2005		425	4.1195		425	3.7486
426	5.9455		426	5.8917		426	3.7221		426	3.9845
427	6.0454		427	5.9499		427	3.8086		427	3.8761
428	5.5789		428	5.6969		428	3.1498		428	3.7378
429	5.7348		429	6.5161		429	3.9859		429	3.9584
430	5.3442		430	6.2379		430	3.5105		430	3.912
431	5.2263		431	5.5112		431	3.8025		431	4.4128
432	4.8443		432	6.0287		432	3.7348		432	3.957
433	5.3146		433	5.1268		433	3.7201		433	3.9591
434	4.675		434	5.6786		434	3.9364		434	3.8867
435	6.1543		435	6.0504		435	3.4257		435	3.9486
436	5.7983		436	5.5027		436	3.6344		436	3.6195
437	5.6158		437	5.316		437	4.1629		437	4.2968
438	5.6398		438	5.8357		438	3.4177		438	3.4152
439	5.1113		439	5.0715		439	3.8896		439	3.8266
440	5.6164		440	6.2567		440	3.7485		440	4.0529
441	5.6048		441	5.958		441	3.821		441	3.5747
442	5.3467		442	5.6224		442	4.192		442	4.1282
443	5.4647		443	5.6044		443	3.612		443	3.8241
444	5.681		444	5.7068		444	3.9692		444	4.058
445	4.4901		445	4.6528		445	3.4366		445	3.6944
446	5.1144		446	5.5716		446	3.6178		446	4.004
447	5.1317		447	5.498		447	3.7784		447	4.5866
448	5.3218		448	5.6168		448	3.7158		448	4.0611
449	5.8223		449	6.1388		449	3.3037		449	3.958
450	4.4456		450	5.0186		450	3.6253		450	3.8116
451	3.0526		451	4.49		451	3.599		451	3.6429
452	5.309		452	5.6136		452	3.9692		452	4.1367
453	6.0818		453	6.6525		453	3.9141		453	3.7476
454	6.5725		454	6.4407		454	4.0376		454	3.749
455	4.7374		455	4.8708		455	3.4522		455	3.7031
456	5.189		456	5.9595		456	3.9434		456	3.7034
457	5.74		457	5.8378		457	3.1837		457	3.8541
458	4.2039		458	4.8628		458	3.5508		458	3.5057
459	4.6155		459	4.8832		459	3.5126		459	3.6269
460	6.1488		460	6.2223		460	3.2665		460	3.7218
461	4.9491		461	5.8015		461	3.5207		461	4.1081
462	6.0217		462	5.923		462	3.5286		462	3.9356
463	5.9797		463	6.0745		463	3.9996		463	4.2319
464	4.8183		464	5.9872		464	3.4281		464	4.2884
465	5.6884		465	5.6023		465	4.1034		465	3.9985
466	5.506		466	7.0904		466	4.1554		466	4.4243
467	4.7777		467	5.6481		467	3.6252		467	3.6505
468	4.9816		468	5.6766		468	3.8151		468	3.8982
469	5.464		469	6.6779		469	4.5411		469	4.8623
470	4.6794		470	5.0885		470	3.6085		470	3.9731
471	3.6705		471	4.8816		471	3.7844		471	3.8205
472	4.2307		472	5.896		472	4.196		472	4.7416
473	3.7498		473	5.6367		473	3.834		473	4.7136
474	3.9409		474	5.8606		474	4.0237		474	4.444
475	5.0416		475	7.1339		475	4.044		475	4.0859
476	4.2525		476	6.3083		476	3.3474		476	4.0663
477	3.8248		477	5.7576		477	4.3439		477	4.5136
478	3.5473		478	5.7355		478	3.3542		478	3.4789
479	4.2223		479	4.8962		479	3.619		479	3.9113
480	3.938		480	5.7922		480	3.7116		480	3.6798
481	3.6889		481	4.9224		481	3.9125		481	4.0816
482	4.0928		482	5.7149		482	3.2304		482	3.5753
483	3.9496		483	5.8094		483	3.7358		483	3.7891
484	4.0786		484	6.0838		484	3.6389		484	3.9417
485	4.348		485	6.726		485	4.2212		485	4.4366
486	3.7969		486	6.0173		486	3.6542		486	4.232
487	3.8752		487	5.69		487	3.7554		487	4.0379
488	3.9321		488	5.9683		488	3.4771		488	3.8514
489	3.8877		489	5.0859		489	3.5816		489	3.9961
490	3.8894		490	5.817		490	3.9757		490	4.2972
491	3.7023		491	5.1138		491	3.362		491	3.5792
492	4.0517		492	5.7249		492	3.7077		492	4.322
493	3.6109		493	5.7664		493	3.4335		493	3.7727
494	4.0692		494	5.8803		494	4.2011		494	4.6101
495	4.0864		495	6.0013		495	3.7691		495	4.0483
496	3.679		496	5.0661		496	3.7822		496	3.9767
497	3.6565		497	5.959		497	3.9406		497	3.8716
498	4.0798		498	5.6895		498	3.0353		498	3.7523
499	4.1713		499	5.9283		499	3.5401		499	3.7098
500	3.3675		500	5.63		500	4.0589		500	4.1782
501	4.1325		501	6.0057		501	3.8077		501	4.096
502	3.7148		502	5.9851		502	4.3998		502	3.9045
503	3.3662		503	5.3278		503	3.7068		503	3.9926
504	3.33		504	5.7034		504	3.4679		504	4.0114
505	3.8542		505	5.8306		505	3.2919		505	4.0436
506	3.582		506	5.6063		506	3.0273		506	3.2974
507	4.4132		507	6.2176		507	3.1416		507	3.0574
508	4.1659		508	5.777		508	3.2892		508	3.9974
509	3.7518		509	5.3501		509	3.738		509	3.8805
510	4.4296		510	5.7209		510	3.9144		510	3.9804
511	3.5561		511	5.4323		511	3.7974		511	3.7792
512	4.0292		512	5.7427		512	3.5642		512	3.9614
513	4.7217		513	5.9097		513	3.1704		513	3.4001
514	3.8622		514	5.8307		514	3.3839		514	3.6305
515	4.1207		515	3.8688		515	3.7677		515	4.1121
516	4.0797		516	7.2734		516	3.551		516	3.9025
517	3.563		517	5.6223		517	3.5274		517	3.8521
518	2.8931		518	4.6424		518	3.2276		518	3.9005
519	3.4364		519	5.7852		519	4.0944		519	3.6029
520	3.0201		520	4.8829		520	3.7911		520	3.8713
521	3.815		521	6.4113		521	3.7703		521	4.0668
522	3.3316		522	5.5462		522	4.087		522	4.0289
523	4.1675		523	6.5289		523	2.9766		523	3.2552
524	3.3687		524	5.1853		524	3.7538		524	4.2866
525	3.8364		525	5.9719		525	3.8457		525	5.1459
526	3.7892		526	6.0073		526	3.3223		526	3.4796
527	3.6066		527	5.7251		527	3.5296		527	3.5974
528	3.4772		528	5.2156		528	3.9202		528	3.6346
529	3.4973		529	5.5193		529	4.5079		529	4.5864
530	3.5657		530	5.6177		530	3.4005		530	3.6748
531	3.776		531	5.6459		531	3.6951		531	3.5927
532	3.8349		532	5.4271		532	3.7472		532	4.5123
533	2.8862		533	5.2075		533	3.2118		533	3.4558
534	3.1848		534	5.0071		534	3.0259		534	3.5085
535	2.943		535	5.2064		535	3.4494		535	3.4254
536	2.9263		536	4.4371		536	3.0608		536	3.3747
537	3.4397		537	5.4953		537	3.6893		537	3.8545
538	3.9393		538	5.8696		538	3.681		538	4.2798
539	3.8288		539	5.7528		539	3.5862		539	3.3865
540	3.7315		540	6.5017		540	3.2787		540	3.9425
541	3.146		541	5.5494		541	3.1469		541	3.5887
542	3.2677		542	5.2206		542	3.1705		542	3.3951
543	2.9582		543	4.9103		543	3.9751		543	4.3975
544	3.3421		544	5.3621		544	3.2966		544	3.6016
545	3.958		545	6.167		545	3.9707		545	3.7356
546	2.8642		546	4.6867		546	3.854		546	4.1628
547	3.839		547	5.8638		547	3.7941		547	4.1705
548	3.1888		548	4.6453		548	3.3735		548	3.2508
549	4.2592		549	6.2895		549	3.7276		549	3.7062
550	3.4495		550	5.9448		550	3.9378		550	3.9211
551	2.9398		551	4.5555		551	3.4306		551	3.153
552	3.0723		552	4.7318		552	3.8454		552	4.171
553	4.3234		553	6.0336		553	4.2002		553	4.3174
554	3.8884		554	5.7104		554	3.3297		554	3.646
555	5.3645		555	6.7834		555	3.7372		555	3.7536
556	5.6316		556	6.432		556	3.9918		556	3.7292
557	4.99		557	6.0824		557	3.6392		557	4.082
558	4.761		558	6.5792		558	4.0677		558	4.0407
559	5.2908		559	6.3553		559	3.0779		559	3.7683
560	5.0618		560	6.3054		560	3.5403		560	3.7142
561	5.38		561	5.6796		561	3.435		561	3.8262
562	3.9556		562	5.9648		562	3.1725		562	4.4374
563	4.6823		563	5.6579		563	3.694		563	4.3979
564	3.8843		564	5.8369		564	3.5635		564	3.7617
565	3.923		565	5.8316		565	3.5736		565	4.0306
566	3.2777		566	5.1273		566	3.7013		566	3.5839
567	2.8719		567	4.0599		567	4.8276		567	4.8231
568	3.3263		568	5.0577		568	3.1115		568	3.6659
569	2.9204		569	5.102		569	3.3739		569	3.8047
570	3.5307		570	5.4213		570	3.7745		570	4.4478
571	3.2459		571	4.992		571	4.0307		571	4.581
572	3.2139		572	5.0232		572	3.8977		572	4.529
573	3.2662		573	5.0644		573	3.4744		573	3.8847
574	3.3424		574	5.0981		574	4.3845		574	4.6414
575	3.9629		575	5.6271		575	3.8048		575	4.0363
576	3.4988		576	5.8785		576	3.8767		576	4.1472
577	3.0555		577	4.5029		577	4.1671		577	4.3305
578	2.9298		578	4.7862		578	3.3361		578	3.8412
579	3.837		579	5.3434		579	3.945		579	4.4155
580	4.2201		580	6.1416		580	3.4629		580	3.8216
581	3.0004		581	5.7041		581	4.0105		581	4.3005
582	3.5232		582	5.0822		582	3.7997		582	4.3232
583	3.427		583	5.6131		583	3.8294		583	4.9092
584	3.5469		584	5.6009		584	3.5676		584	4.3422
585	3.7924		585	5.4037		585	3.858		585	3.4714
586	3.2419		586	4.9924		586	4.0336		586	4.0274
587	3.0325		587	5.5251		587	3.3563		587	4.0038
588	3.7915		588	5.7597		588	3.546		588	3.4502
589	3.8273		589	5.5013		589	4.7405		589	4.6751
590	4.0026		590	5.1766		590	3.579		590	3.6191
591	3.8974		591	5.5275		591	3.3556		591	3.2556
592	3.5299		592	5.3169		592	4.1181		592	4.2513
593	3.6342		593	5.6055		593	4.1773		593	4.0103
594	3.3567		594	5.5333		594	3.8185		594	4.1444
595	3.5843		595	5.9249		595	3.6322		595	4.1207
596	4.0775		596	5.663		596	4.1342		596	3.9206
597	3.3917		597	5.6265		597	2.9459		597	4.3096
598	4.0852		598	6.0937		598	2.9626		598	4.5604
599	3.8777		599	6.2014		599	3.4438		599	4.4081
600	4.1096		600	5.9385		600	4.3797		600	5.3444
601	3.9182		601	5.9206		601	3.3101		601	4.5365
602	3.9325		602	6.3201		602	4.077		602	4.8796
603	4.1133		603	5.8073		603	2.8326		603	4.2331
604	3.9118		604	5.6779		604	3.2106		604	4.7405
605	3.875		605	6.1102		605	3.2258		605	4.5124
606	4.0396		606	5.5935		606	3.5707		606	4.9646
607	3.5475		607	5.6033		607	2.8333		607	4.2417
608	3.9073		608	5.3534		608	3.5191		608	3.9797
609	4.0287		609	5.9937		609	3.9112		609	4.1596
610	3.8823		610	6.0198		610	3.4976		610	3.877
611	3.5479		611	5.8192		611	3.3174		611	3.129
612	3.6956		612	5.4161		612	3.5709		612	3.8721
613	4.1766		613	5.2099		613	3.8345		613	3.8452
614	3.6279		614	5.5286		614	3.5816		614	3.8532
615	3.3093		615	4.5858		615	3.5231		615	3.6761
616	3.6217		616	5.6621		616	2.9335		616	4.0927
617	4.195		617	5.7946		617	2.9845		617	4.2067
618	3.9849		618	5.595		618	3.4082		618	5.2462
619	4.2276		619	6.4251		619	3.2152		619	4.8303
620	3.8351		620	5.7855		620	4.0923		620	3.7422
621	4.1395		621	6.3652		621	3.1769		621	3.4202
622	3.9629		622	5.9309		622	3.9821		622	3.98
623	3.4875		623	5.017		623	3.4754		623	4.5181
624	4.2484		624	5.9347		624	3.5666		624	3.8456
625	3.9697		625	6.1386		625	3.7072		625	3.7385
626	3.6918		626	5.4921		626	3.7141		626	3.8
627	3.6273		627	5.3047		627	3.6802		627	3.8588
628	3.6532		628	5.7054		628	3.8477		628	3.4118
629	3.3837		629	5.1439		629	3.2739		629	3.6111
630	3.6575		630	5.3268		630	3.7421		630	3.6981
631	4.2015		631	5.9816		631	3.8663		631	3.7215
632	3.9749		632	5.1977		632	3.4274		632	4.0957
633	3.8325		633	5.6045		633	3.4942		633	3.6022
634	4.3519		634	5.9542		634	3.5836		634	3.6761
635	4.8171		635	7.473		635	4.1724		635	4.0145
636	3.3514		636	5.0466		636	3.3688		636	3.4491
637	3.3034		637	5.1036		637	3.3576		637	3.5929
638	3.1169		638	4.6941		638	3.5433		638	3.9033
639	3.4312		639	5.066		639	3.763		639	3.8676
640	3.9659		640	6.0083		640	3.9779		640	4.2241
641	3.5375		641	5.2452		641	3.7914		641	4.1006
642	3.7995		642	5.1958		642	3.9355		642	3.9942
643	3.8564		643	5.1292		643	3.7291		643	3.6345
644	3.9119		644	6.1878		644	3.4807		644	3.9779
645	3.7354		645	5.5691		645	4.2713		645	4.2378
646	3.5158		646	5.5595		646	3.0614		646	3.4801
647	3.7012		647	5.8074		647	4.0497		647	4.2506
648	3.7416		648	6.0473		648	3.9587		648	4.0009
649	3.9944		649	6.3087		649	3.7409		649	4.0401
650	3.3846		650	5.1229		650	3.7038		650	3.6874
651	3.8718		651	6.1591		651	4.0537		651	3.9838
652	4.1551		652	5.9215		652	3.8866		652	4.0726
653	3.7419		653	5.3555		653	3.1258		653	3.1336
654	3.8683		654	5.919		654	3.6344		654	3.9848
655	4.0721		655	6.1644		655	3.1971		655	3.6599
656	3.7682		656	4.4828		656	4.1885		656	4.0795
657	3.1105		657	4.0341		657	3.5664		657	3.7022
658	4.2715		658	5.9773		658	3.423		658	4.181
659	3.5863		659	5.0878		659	3.2967		659	3.8193
660	3.599		660	5.8055		660	3.6465		660	4.2489
661	4.1272		661	6.0078		661	4.3064		661	4.496
662	4.146		662	5.7728		662	3.7866		662	3.9319
663	4.1189		663	6.2208		663	3.0404		663	3.4876
664	4.3631		664	5.8932		664	3.9657		664	3.6204
665	3.9091		665	5.5877		665	3.2513		665	3.5922
666	3.955		666	6.0784		666	4.0114		666	3.5851
667	3.8821		667	6.4865		667	3.4058		667	3.8152
668	3.8918		668	6.0382		668	4.2498		668	4.0932
669	3.9034		669	5.8499		669	3.7922		669	3.8863
670	3.8636		670	5.4349		670	4.1154		670	4.5026
671	3.5189		671	5.6759		671	4.3077		671	4.1724
672	3.9733		672	5.3365		672	3.467		672	3.5751
673	3.5114		673	5.7977		673	3.7267		673	3.6325
674	4.1227		674	6.1217		674	3.8218		674	3.4379
675	3.8388		675	5.4442		675	4.2247		675	4.116
676	3.6956		676	5.8421		676	4.0091		676	3.5765
677	4.2941		677	6.2035		677	3.7975		677	3.6743
678	3.3261		678	5.0429		678	3.2374		678	3.5433
679	3.8573		679	6.1836		679	3.4744		679	3.9205
680	3.7304		680	5.944		680	4.0793		680	3.8978
681	4.3581		681	5.9693		681	3.5925		681	3.6655
682	3.9283		682	6.3666		682	3.6388		682	4.3442
683	3.6147		683	5.5992		683	4.0433		683	3.4272
684	3.4421		684	5.4291		684	3.76		684	3.8263
685	3.8967		685	5.7532		685	3.7622		685	3.4409
686	4.0626		686	5.9809		686	3.7185		686	3.9602
687	3.4466		687	5.5352		687	3.8171		687	3.5973
688	3.9027		688	6.3343		688	3.8714		688	4.0852
689	3.773		689	6.0195		689	3.5107		689	3.3782
690	3.827		690	5.8172		690	4.2408		690	4.0867
691	3.6727		691	5.9635		691	3.6804		691	4.1414
692	3.8774		692	4.9169		692	3.5017		692	3.6443
693	4.1748		693	6.0216		693	3.2808		693	3.4922
694	3.7809		694	5.8856		694	3.3721		694	3.7953
695	4.0065		695	5.2		695	4.0521		695	4.3449
696	4.0198		696	5.3835		696	3.4315		696	3.3341
697	4.2538		697	5.347		697	4.0072		697	4.3011
698	4.1627		698	5.6833		698	3.2347		698	3.4972
699	3.9931		699	5.5424		699	3.6574		699	3.7011
700	4.0951		700	5.6248		700	3.8867		700	3.7353
701	3.5027		701	5.4036		701	3.5657		701	3.5762
702	4.156		702	6.0091		702	4.2949		702	4.5952
703	3.8677		703	5.4498		703	3.6267		703	3.8706
704	3.898		704	5.7119		704	3.2838		704	3.6674
705	3.8233		705	5.1942		705	3.6338		705	3.8349
706	4.1248		706	5.7029		706	3.7582		706	3.5949
707	3.8545		707	5.4334		707	3.3906		707	3.2911
708	3.895		708	5.7802		708	3.5729		708	3.7861
709	3.9891		709	5.5367		709	3.8669		709	3.6065
710	3.9113		710	6.133		710	3.4774		710	3.7122
711	4.048		711	5.5504		711	3.9441		711	4.0346
712	3.9241		712	5.3236		712	4.5947		712	4.277
713	3.3639		713	5.7594		713	3.6982		713	3.7561
714	3.8729		714	5.9516		714	3.7342		714	3.9425
715	4.0445		715	5.7162		715	3.9132		715	3.8874
716	3.7716		716	6.0769		716	3.9208		716	3.7322
717	3.7737		717	5.714		717	3.6505		717	3.8744
718	3.8293		718	5.4865		718	3.0819		718	3.3378
719	3.7889		719	5.9475		719	4.3971		719	4.3557
720	3.836		720	5.3944		720	3.2167		720	3.7235
721	4.3521		721	6.2087		721	3.5288		721	3.7815
722	4.1938		722	6.004		722	3.6577		722	3.9809
723	3.8866		723	6.078		723	3.6984		723	3.6922
724	3.7105		724	5.4575		724	3.3425		724	3.6805
725	3.7521		725	5.8347		725	4.3643		725	4.3485
726	3.9226		726	5.8228		726	3.4964		726	3.4232
727	4.0065		727	6.007		727	3.8256		727	3.9537
728	4.1521		728	5.9867		728	3.8188		728	3.908
729	4.1201		729	6.1603		729	3.8578		729	4.1551
730	4.1055		730	6.0879		730	3.7367		730	3.7053
731	4.0271		731	5.6141		731	3.6571		731	3.9671
732	3.8572		732	6.1406		732	3.725		732	4.1196
733	4.1584		733	5.7856		733	3.2563		733	3.553
734	4.1129		734	5.9082		734	3.755		734	4.2755
735	3.8952		735	5.4614		735	4.2116		735	4.2317
736	3.4688		736	5.3271		736	3.5166		736	4.4145
737	3.8392		737	5.4268		737	3.5678		737	3.9118
738	4.2848		738	6.1267		738	3.4898		738	3.6498
739	4.0482		739	5.7561		739	3.2197		739	3.7611
740	4.0988		740	6.2082		740	3.7654		740	3.8588
741	3.4616		741	5.3868		741	4.132		741	3.9483
742	3.9883		742	6.0342		742	3.7982		742	3.839
743	3.9301		743	5.6205		743	4.015		743	4.0876
744	4.2115		744	6.2175		744	3.9916		744	3.9829
745	4.1341		745	6.0792		745	3.6526		745	3.8593
746	3.3123		746	5.4566		746	3.8003		746	4.2153
747	3.9921		747	6.2848		747	3.56		747	3.3722
748	3.3751		748	5.3372		748	3.4289		748	3.7158
749	4.218		749	5.91		749	3.3191		749	3.4522
750	3.7998		750	5.6743		750	3.7537		750	3.6876
751	3.3345		751	4.9099		751	3.6357		751	3.7822
752	3.5802		752	5.6059		752	3.2389		752	3.5044
753	4.1348		753	6.128		753	3.9632		753	4.127
754	3.5763		754	5.3308		754	3.8156		754	3.8174
755	3.421		755	5.1265		755	3.3977		755	3.4857
756	3.6553		756	5.5358		756	3.8068		756	4.4266
757	3.7039		757	5.4439		757	3.8201		757	3.9546
758	4.3368		758	6.4748		758	3.8519		758	3.8893
759	3.4903		759	5.2949		759	4.119		759	3.6281
760	3.6999		760	5.7649		760	3.906		760	3.8275
761	3.9393		761	6.0355		761	4.0114		761	3.8696
762	3.2099		762	5.3256		762	3.6589		762	3.9003
763	3.8227		763	5.4997		763	3.2927		763	3.5771
764	3.2193		764	5.121		764	3.5741		764	3.8488
765	3.6668		765	5.6776		765	3.8109		765	3.7335
766	4.5577		766	5.7116		766	3.5516		766	3.7946
767	3.6656		767	5.438		767	3.6452		767	4.4253
768	3.6451		768	6.0182		768	3.8151		768	3.8907
769	3.6686		769	5.7767		769	3.5666		769	3.4962
770	3.8019		770	5.5725		770	3.1912		770	3.1629
771	3.6899		771	5.8004		771	3.648		771	4.1071
772	4.0432		772	5.5474		772	3.3519		772	3.5229
773	4.0833		773	6.0361		773	3.4666		773	3.8342
774	3.6382		774	5.6977		774	3.5326		774	3.6421
775	4.1018		775	5.6844		775	3.8891		775	3.8866
776	3.4289		776	5.6043		776	3.5826		776	4.3131
777	3.547		777	5.1035		777	3.744		777	3.6751
778	3.6951		778	5.5773		778	3.5181		778	4.2603
779	3.7349		779	5.252		779	3.8621		779	3.9071
780	4.0482		780	5.7452		780	3.591		780	3.8682
781	3.9171		781	5.7012		781	3.7403		781	3.9379
782	3.8706		782	6.0167		782	3.9137		782	4.0107
783	3.5684		783	5.629		783	3.5463		783	3.851
784	4.1795		784	5.4923		784	4.091		784	3.6633
785	3.5376		785	5.5855		785	3.6474		785	3.8185
786	3.7409		786	5.7328		786	3.2974		786	3.7102
787	3.5367		787	4.6972		787	3.6862		787	3.8035
788	3.9074		788	5.5583		788	3.9964		788	3.9671
789	4.061		789	5.877		789	4.0542		789	4.5011
790	3.6753		790	4.9828		790	3.5822		790	4.1214
791	3.6078		791	5.6222		791	3.7266		791	4.5308
792	4.2793		792	5.9604		792	3.3953		792	3.9942
793	3.9609		793	5.8727		793	3.5435		793	3.9975
794	4.0495		794	5.8962		794	3.9993		794	4.038
795	4.6116		795	6.1779		795	3.4778		795	4.1497
796	3.8851		796	5.3107		796	3.9414		796	4.1273
797	3.9354		797	5.2289		797	4.0026		797	3.9984
798	3.8028		798	5.3797		798	3.8619		798	4.0509
799	3.6004		799	5.6402		799	3.8692		799	4.2286
800	3.9823		800	6.1195		800	3.6013		800	3.7827
801	3.5726		801	5.4086		801	3.7995		801	3.6548
802	3.4562		802	5.7558		802	3.4698		802	3.4568
803	3.4387		803	5.3179		803	4.1161		803	4.0398
804	3.8366		804	5.9888		804	4.1635		804	4.0306
805	3.7085		805	5.8313		805	3.8128		805	4.0148
806	4.0928		806	5.594		806	3.6353		806	3.6576
807	4.0631		807	5.6056		807	3.7131		807	3.6038
808	3.9089		808	5.6393		808	4.275		808	4.2712
809	3.4768		809	5.3356		809	3.817		809	3.9698
810	4.2448		810	5.9828		810	3.349		810	3.5177
811	4.054		811	6.1574		811	3.8987		811	3.9172
812	4.0435		812	6.2061		812	3.5895		812	3.9333
813	4.0571		813	6.2128		813	3.6652		813	4.0264
814	3.8797		814	5.7144		814	3.5981		814	3.8044
815	3.9813		815	5.7546		815	3.4097		815	3.9556
816	2.8498		816	4.4378		816	3.5133		816	4.2187
817	3.6889		817	5.4536		817	4.2761		817	4.8543
818	3.9242		818	5.422		818	3.3848		818	3.6683
819	3.8233		819	6.2652		819	3.3561		819	3.379
820	3.6312		820	5.957		820	3.7616		820	3.8446
821	3.5112		821	5.622		821	3.7121		821	3.9837
822	4.3835		822	4.931		822	3.7951		822	3.6097
823	2.7711		823	4.7662		823	3.2623		823	3.3849
824	3.562		824	5.5687		824	4.015		824	4.0068
825	3.578		825	5.5819		825	3.3744		825	3.5876
826	3.3944		826	5.4831		826	3.0363		826	3.3359
827	3.077		827	4.7105		827	3.1613		827	3.5098
828	3.6573		828	5.599		828	3.4026		828	3.5603
829	3.7058		829	5.3335		829	3.7904		829	3.8718
830	3.8202		830	5.4675		830	3.7042		830	3.9116
831	3.0999		831	5.3089		831	3.6205		831	3.5113
832	3.8762		832	5.7008		832	3.7013		832	3.2034
833	3.7067		833	5.5614		833	4.1468		833	4.4491
834	3.0991		834	4.6758		834	3.7854		834	4.3532
835	3.7062		835	5.8179		835	3.6263		835	3.5303
836	3.5864		836	5.9991		836	3.9808		836	4.2339
837	3.7761		837	5.8543		837	3.7622		837	3.9163
838	3.016		838	4.7391		838	4.3203		838	3.9727
839	3.8545		839	5.9838		839	3.5006		839	3.6555
840	3.5262		840	5.5722		840	3.5721		840	3.9865
841	3.8099		841	6.1343		841	3.6976		841	3.8719
842	3.9519		842	6.06		842	4.1342		842	4.1921
843	4.1241		843	6.2829		843	3.9278		843	4.2061
844	3.8814		844	5.7222		844	3.1048		844	4.0562
845	4.367		845	5.038		845	3.8766		845	4.1327
846	4.351		846	6.2651		846	3.5548		846	3.9548
847	4.1192		847	5.996		847	3.6887		847	4.159
848	4.35		848	5.7174		848	3.4453		848	3.6369
849	4.3182		849	5.4129		849	3.4077		849	3.6548
850	3.5602		850	4.8744		850	3.6711		850	3.9585
851	4.4363		851	5.9624		851	4.1993		851	4.1042
852	4.1535		852	5.9742		852	3.8827		852	3.8626
853	4.2083		853	5.6848		853	3.7551		853	3.7454
854	4.0005		854	5.9644		854	3.8471		854	3.9424
855	4.563		855	5.8271		855	3.1438		855	3.6963
856	4.2585		856	6.2188		856	4.0467		856	4.4929
857	3.7877		857	5.5751		857	3.978		857	4.3297
858	3.8841		858	6.1887		858	3.1943		858	3.189
859	3.8865		859	5.4522		859	4.0043		859	4.1419
860	3.7454		860	5.3874		860	3.8545		860	4.3919
861	4.1803		861	5.9389		861	4.1847		861	4.0346
862	3.9259		862	6.3241		862	3.6928		862	3.844
863	3.8779		863	5.8429		863	3.8807		863	4.1233
864	3.9855		864	5.5829		864	3.3239		864	3.4779
865	3.6677		865	5.4973		865	3.9347		865	3.4258
866	3.8932		866	5.7537		866	3.471		866	3.3235
867	3.9956		867	5.7599		867	3.6777		867	3.7978
868	3.6945		868	5.2278		868	4.3152		868	4.6769
869	3.8243		869	5.9582		869	3.6169		869	3.7359
870	3.8327		870	6.0899		870	3.5021		870	4.1861
871	3.697		871	5.718		871	3.8345		871	3.9151
872	4.0307		872	5.2601		872	3.5089		872	3.8271
873	3.6621		873	5.8921		873	3.145		873	3.4593
874	3.7154		874	6.0692		874	3.1779		874	3.3045
875	4.1434		875	6.2103		875	2.9362		875	3.2226
876	4.1629		876	5.9423		876	3.5753		876	3.9584
877	3.5903		877	5.052		877	3.5448		877	4.0839
878	3.9323		878	5.3153		878	3.2772		878	3.7182
879	3.7569		879	5.248		879	3.9485		879	4.4132
880	3.789		880	5.4685		880	4.0112		880	4.0677
881	3.7946		881	5.9975		881	3.8683		881	4.0585
882	3.9394		882	6.0283		882	3.6508		882	3.8724
883	4.4216		883	5.75		883	3.4628		883	3.9794
884	3.9182		884	5.867		884	3.8036		884	3.8866
885	3.9495		885	5.7545		885	3.9085		885	4.0608
886	3.6924		886	5.4708		886	3.4056		886	3.5497
887	3.3771		887	4.8695		887	3.5051		887	3.8715
888	3.6638		888	5.3143		888	3.835		888	3.8523
889	3.9135		889	5.9627		889	3.5532		889	4.0241
890	3.0487		890	4.8489		890	3.9418		890	4.1314
891	3.4643		891	5.1189		891	3.618		891	3.7253
892	3.5229		892	5.1663		892	3.6319		892	3.8066
893	4.2115		893	5.818		893	3.9575		893	3.7544
894	3.387		894	5.401		894	3.5834		894	4.0385
895	3.3731		895	5.6842		895	3.7268		895	3.6983
896	3.8957		896	5.8185		896	3.3344		896	3.6817
897	3.5299		897	5.4602		897	3.7099		897	3.5096
898	4.0401		898	5.1532		898	3.2292		898	3.3773
899	3.7577		899	5.7573		899	3.354		899	3.9498
900	4.1319		900	6.2496		900	3.8498		900	4.0555
901	3.1197		901	4.9343		901	3.5729		901	3.458
902	3.423		902	5.4928		902	3.9381		902	4.1339
903	3.5831		903	5.4245		903	3.5542		903	3.9169
904	4.2172		904	6.0922		904	3.7683		904	3.767
905	4.0364		905	6.061		905	3.9034		905	4.105
906	3.3482		906	5.2827		906	3.6606		906	3.6447
907	3.9289		907	5.9511		907	3.2538		907	3.9602
908	3.765		908	5.6303		908	4.0421		908	3.9594
909	3.155		909	5.3756		909	3.6236		909	4.1263
910	3.6545		910	5.181		910	3.5984		910	3.4157
911	3.4533		911	5.0979		911	3.4482		911	3.6575
912	4.3671		912	5.8808		912	3.8833		912	4.4267
913	4.016		913	5.7729		913	3.5514		913	3.8747
914	3.5083		914	5.8974		914	3.757		914	4.4687
915	4.1439		915	6.1442		915	3.243		915	3.3768
916	3.8425		916	5.8675		916	3.7267		916	3.7158
917	3.8293		917	5.7635		917	3.9491		917	4.1934
918	3.8823		918	5.4583		918	3.5032		918	3.7019
919	3.9365		919	5.8451		919	3.4517		919	3.6413
920	3.7126		920	5.5143		920	3.6398		920	3.9947
921	3.8137		921	5.3008		921	3.4297		921	3.4326
922	4.3924		922	6.2713		922	3.6061		922	3.9343
923	4.1689		923	6.1075		923	3.6558		923	4.1417
924	3.6358		924	5.7115		924	3.5971		924	3.6056
925	3.56		925	5.7878		925	3.4717		925	3.7421
926	3.8237		926	5.4192		926	3.9066		926	4.2217
927	3.9495		927	5.6863		927	3.5295		927	3.6417
928	3.0318		928	4.7845		928	3.1253		928	3.5546
929	4.2159		929	5.789		929	3.1434		929	3.4467
930	3.7979		930	5.7723		930	3.0025		930	3.6154
931	4.4572		931	5.903		931	4.0434		931	4.0216
932	3.9291		932	5.6425		932	3.8545		932	4.4721
933	3.6694		933	5.3396		933	3.6017		933	3.7485
934	3.9264		934	5.5254		934	4.1677		934	4.3895
935	4.1606		935	5.7836		935	3.8652		935	4.2295
936	4.1841		936	5.2972		936	4.1036		936	4.1433
937	4.4865		937	6.2146		937	3.9013		937	3.7895
938	2.821		938	4.7249		938	3.685		938	4.3211
939	3.6322		939	5.3411		939	4.3468		939	4.5395
940	3.1867		940	5.4827		940	4.021		940	3.9566
941	3.7585		941	5.5495		941	3.5736		941	3.915
942	3.9309		942	5.5212		942	3.6884		942	3.5065
943	3.5341		943	5.274		943	3.2204		943	3.3912
944	4.1942		944	5.5142		944	3.598		944	3.9295
945	3.9288		945	5.5969		945	4.041		945	4.413
946	4.0837		946	5.7797		946	3.798		946	3.8199
947	4.1449		947	6.2881		947	3.8217		947	3.8852
948	3.8528		948	5.1797		948	3.9107		948	3.9055
949	4.04		949	5.9936		949	3.1524		949	3.5609
950	3.777		950	5.2603		950	3.875		950	3.9552
951	3.7336		951	5.561		951	3.3133		951	3.6948
952	3.7173		952	5.3596		952	4.0528		952	4.6401
953	4.0121		953	5.8695		953	4.0355		953	4.3922
954	4.023		954	5.9667		954	3.4795		954	3.7761
955	3.6005		955	5.2683		955	4.4835		955	4.6322
956	4.3987		956	5.8251		956	3.5037		956	3.7948
957	3.0866		957	5.1072		957	3.4336		957	3.616
958	3.7018		958	5.2875		958	3.9432		958	4.633
959	3.9342		959	5.9112		959	3.2016		959	3.6709
960	3.9538		960	5.5816		960	3.4514		960	3.8467
961	3.9864		961	5.2958		961	3.953		961	4.0658
962	3.5811		962	5.505		962	3.3354		962	4.3258
963	3.466		963	5.8836		963	4.096		963	3.9255
964	4.1255		964	6.088		964	3.4608		964	3.5678
965	3.5876		965	5.2449		965	3.5437		965	3.6497
966	3.3269		966	5.5423		966	3.9073		966	4.1074
967	3.4576		967	5.386		967	2.7335		967	3.0462
968	3.4571		968	5.4272		968	3.703		968	3.403
969	3.6529		969	5.3155		969	3.1431		969	4.2647
970	3.5251		970	5.7136		970	3.25		970	3.3559
971	3.7461		971	5.7369		971	3.9339		971	3.8109
972	3.4563		972	5.1192		972	3.6952		972	4.3541
973	4.102		973	5.9089		973	3.2898		973	3.4108
974	3.7787		974	5.5577		974	3.9378		974	4.3351
975	4.0947		975	6.1876		975	3.8464		975	4.0942
976	2.9468		976	4.974		976	3.3742		976	3.7576
977	3.8213		977	5.3634		977	4.2485		977	4.1798
978	4.3214		978	5.9518		978	3.6338		978	3.9793
979	4.003		979	5.5299		979	3.4384		979	3.4898
980	4.1411		980	5.4643		980	3.492		980	3.7729
981	3.4827		981	4.7024		981	3.7258		981	3.9812
982	4.0853		982	5.9234		982	3.9375		982	4.5545
983	3.349		983	5.5781		983	3.0716		983	3.3815
984	3.9645		984	5.8044		984	3.5152		984	3.6285
985	4.3827		985	6.3858		985	3.9025		985	4.1188
986	3.6502		986	5.2532		986	3.6213		986	3.8599
987	3.0662		987	4.5949		987	3.8961		987	3.9093
988	3.8249		988	5.9684		988	3.5064		988	4.1791
989	3.6239		989	5.6499		989	4.1097		989	4.0154
990	3.6144		990	5.4411		990	3.5679		990	3.549
991	3.832		991	5.3634		991	3.4696		991	3.3377
992	3.8608		992	5.236		992	3.4204		992	3.5056
993	3.7191		993	5.1044		993	3.5544		993	3.8148
994	3.6766		994	5.3843		994	3.8522		994	4.0451
995	3.3962		995	5.5522		995	4.1249		995	4.2587
996	4.0993		996	5.8441		996	3.5822		996	4.1836
997	3.8146		997	5.9574		997	3.7125		997	3.8834
998	3.5746		998	5.3895		998	4.0632		998	4.1858
999	4.201		999	5.9474		999	3.795		999	4.2589
1000	4.3		1000	6.3153		1000	3.6275		1000	4.4266

## Sheet: Sfig 5b
Rev1-dGTP Ternary Complex						Rev1-dGTP Ternary Complex
Replicate Simulation #1						Replicate Simulation #2
R324 Nε - dGTP N7			R324 Nη - dGTP O6			R324 Nε - dGTP N7			R324 Nη - dGTP O6
time(ns)	distance (Å)		time(ns)	distance (Å)		time(ns)	distance (Å)		time(ns)	distance (Å)
1	2.8875		1	2.8841		1	3.022		1	2.7936
2	2.9782		2	2.9765		2	2.9844		2	2.9279
3	2.8424		3	2.9333		3	2.9552		3	2.8808
4	2.9184		4	2.9315		4	2.8536		4	2.7698
5	2.9174		5	3.3514		5	2.8489		5	2.7516
6	2.938		6	3.1304		6	2.9093		6	3.1868
7	3.2431		7	3.1327		7	2.8366		7	2.9769
8	3.0996		8	3.0406		8	2.9389		8	2.7398
9	2.9292		9	3.1046		9	3.8006		9	3.3701
10	2.9073		10	2.9203		10	3.0036		10	3.8333
11	3.0612		11	3.0403		11	2.9441		11	3.0723
12	3.0301		12	3.0294		12	3.0934		12	2.8821
13	3.0008		13	3.0115		13	2.9831		13	2.7569
14	2.9655		14	3.0637		14	3.4085		14	2.8158
15	3.0586		15	2.7842		15	2.9772		15	2.7939
16	2.9663		16	3.2431		16	3.4536		16	2.8407
17	2.9286		17	2.8093		17	3.5688		17	2.8212
18	3.1104		18	2.6653		18	3.2203		18	2.8428
19	3.2242		19	3.4405		19	3.1602		19	2.7089
20	3.1786		20	3.3154		20	2.8407		20	2.7311
21	3.1289		21	2.7429		21	3.0961		21	3.0215
22	2.9006		22	2.8576		22	3.6568		22	4.1018
23	2.8863		23	2.7319		23	2.9328		23	3.2508
24	5.1547		24	7.0573		24	3.5191		24	3.6055
25	3.2987		25	3.2435		25	3.5892		25	2.7755
26	5.28		26	6.9142		26	2.8939		26	2.7679
27	5.185		27	6.8211		27	3.182		27	2.7848
28	3.9952		28	3.4378		28	2.9842		28	2.8989
29	4.2095		29	5.6656		29	2.9674		29	2.6402
30	3.7661		30	5.4925		30	2.9816		30	2.7583
31	4.4813		31	6.0026		31	3.1203		31	2.8647
32	3.3777		32	2.9097		32	3.5497		32	3.2391
33	3.8976		33	4.1204		33	3.5516		33	2.8808
34	3.1614		34	3.4921		34	3.3765		34	2.8847
35	3.2049		35	2.8538		35	3.1304		35	2.8415
36	3.8294		36	4.2672		36	3.2573		36	3.3065
37	3.224		37	2.6832		37	3.1674		37	2.8366
38	4.2091		38	6.4433		38	2.9582		38	2.6735
39	4.721		39	4.4004		39	3.1947		39	2.8768
40	3.8516		40	3.8847		40	3.3107		40	3.0677
41	4.6681		41	6.3196		41	3.9716		41	3.8671
42	3.474		42	5.7546		42	3.1063		42	2.9781
43	3.3418		43	5.1458		43	3.2		43	2.6803
44	3.4629		44	5.7884		44	3.4294		44	3.086
45	4.3071		45	6.6603		45	3.6675		45	3.1149
46	3.1814		46	4.921		46	2.9518		46	2.6802
47	4.8914		47	6.6072		47	3.6468		47	3.799
48	3.9811		48	4.0397		48	4.5095		48	4.7165
49	3.2191		49	3.0735		49	3.5773		49	3.2663
50	3.3214		50	2.9778		50	3.264		50	2.6428
51	3.5872		51	2.8394		51	3.2611		51	2.7133
52	3.1735		52	5.1995		52	3.3158		52	2.9207
53	4.6967		53	6.6935		53	3.1838		53	2.8238
54	4.9987		54	5.909		54	3.5957		54	3.1202
55	4.9657		55	6.4644		55	3.7819		55	3.9213
56	3.531		56	5.3635		56	3.8832		56	4.1165
57	5.46		57	7.0971		57	3.1151		57	2.8418
58	3.7574		58	5.5503		58	2.7955		58	2.9158
59	4.8884		59	6.1046		59	3.0614		59	2.9512
60	4.336		60	3.6782		60	3.3174		60	3.106
61	4.602		61	5.2068		61	3.4356		61	2.7831
62	4.7213		62	4.8595		62	2.9807		62	2.8732
63	4.6119		63	4.9802		63	2.9788		63	2.7958
64	4.5903		64	5.2595		64	2.9507		64	2.7061
65	4.2034		65	4.0588		65	3.2467		65	2.8695
66	4.9764		66	6.2814		66	3.1266		66	2.9457
67	5.1634		67	7.0765		67	2.9978		67	2.8437
68	5.1608		68	6.8596		68	3.0113		68	2.8261
69	4.336		69	5.5205		69	3.4261		69	2.7924
70	4.9875		70	6.5195		70	3.2037		70	2.8804
71	4.9798		71	6.9317		71	3.2838		71	2.6858
72	3.5437		72	3.1575		72	3.7236		72	3.5827
73	4.1478		73	3.8801		73	3.0459		73	2.8086
74	4.2405		74	4.274		74	3.1647		74	2.7717
75	3.6937		75	3.5404		75	2.877		75	2.9045
76	4.6092		76	3.9178		76	3.4515		76	2.8316
77	3.4909		77	5.6826		77	2.9393		77	3.006
78	3.7629		78	5.745		78	3.4198		78	2.9636
79	3.0206		79	2.7963		79	3.1242		79	2.6922
80	4.0998		80	3.6773		80	3.1834		80	2.9925
81	4.1782		81	4.4965		81	3.0113		81	3.054
82	4.5755		82	4.1214		82	3.1824		82	2.9875
83	3.6138		83	3.2825		83	3.2857		83	3.4774
84	3.9611		84	6.3846		84	2.9301		84	2.7133
85	3.3987		85	2.9648		85	3.1668		85	2.7884
86	3.4915		86	4.2333		86	3.2227		86	3.4986
87	3.7575		87	3.8594		87	3.346		87	2.8934
88	2.9674		88	2.8019		88	3.3596		88	2.813
89	3.9859		89	3.6597		89	3.2094		89	2.6758
90	4.8453		90	6.6508		90	3.1884		90	2.7382
91	3.8286		91	4.4507		91	3.0746		91	2.8879
92	3.2895		92	3.1812		92	3.0132		92	3.2237
93	3.3581		93	3.2993		93	3.4406		93	3.3493
94	3.1268		94	2.8191		94	3.3669		94	2.9127
95	3.1696		95	2.882		95	3.3021		95	2.7827
96	2.8639		96	2.931		96	3.366		96	2.7191
97	4.1046		97	5.3995		97	3.2155		97	2.8148
98	3.1009		98	2.7723		98	3.3884		98	2.7176
99	3.6209		99	2.8808		99	3.1656		99	3.5481
100	3.0022		100	3.0255		100	3.2231		100	3.329
101	4.7707		101	5.7654		101	3.364		101	2.9081
102	4.9226		102	5.998		102	3.2027		102	2.8857
103	2.9585		103	3.3612		103	3.4316		103	3.2022
104	4.0519		104	3.6637		104	3.2503		104	2.9987
105	3.2417		105	2.7902		105	3.0211		105	3.04
106	2.9384		106	2.8748		106	3.197		106	2.8101
107	3.3423		107	3.7659		107	3.4131		107	2.9181
108	3.7253		108	5.7026		108	3.0204		108	2.9995
109	3.3439		109	5.3359		109	4.0728		109	3.9546
110	3.1194		110	3.3824		110	3.0157		110	2.7909
111	3.6532		111	5.8052		111	3.3865		111	3.0709
112	3.5564		112	5.3667		112	3.5273		112	2.8242
113	3.6453		113	4.8903		113	3.0932		113	2.8948
114	3.9132		114	3.8176		114	3.5323		114	2.905
115	3.3054		115	3.1573		115	3.6099		115	3.4827
116	3.6903		116	5.508		116	2.8418		116	2.9535
117	3.5115		117	5.2799		117	3.3387		117	3.4139
118	3.4136		118	4.8445		118	3.1109		118	2.7461
119	3.2272		119	4.9657		119	3.2395		119	2.8492
120	3.7345		120	5.7459		120	3.0894		120	2.8707
121	3.6695		121	5.1235		121	3.0735		121	2.8564
122	3.3473		122	3.0901		122	3.4162		122	2.9974
123	3.1074		123	3.4341		123	3.0171		123	2.7849
124	3.0618		124	3.0308		124	3.0099		124	3.0172
125	3.0885		125	2.8184		125	3.3456		125	2.7558
126	3.104		126	2.8094		126	2.987		126	2.846
127	3.1013		127	2.8625		127	2.9537		127	2.9211
128	3.1019		128	2.8022		128	3.8729		128	3.7706
129	2.9496		129	2.8209		129	3.5471		129	2.8907
130	2.9272		130	3.1716		130	3.7682		130	3.2057
131	3.1573		131	3.3642		131	2.9633		131	2.7451
132	3.0257		132	3.4022		132	3.4501		132	2.836
133	3.3046		133	3.2375		133	3.1034		133	2.6744
134	4.7483		134	5.8698		134	3.2792		134	2.8103
135	4.4772		135	6.2786		135	3.3164		135	2.7645
136	4.5214		136	5.7118		136	3.1435		136	3.4053
137	4.6946		137	5.5922		137	3.2487		137	2.8594
138	4.8036		138	5.9503		138	3.2719		138	2.973
139	4.673		139	6.0835		139	3.9233		139	4.0087
140	4.5783		140	5.5679		140	3.1859		140	2.7579
141	4.3374		141	5.7141		141	3.2787		141	3.0316
142	3.162		142	2.813		142	3.0642		142	2.818
143	3.0598		143	3.4204		143	3.9396		143	4.5422
144	3.6877		144	4.9725		144	3.2154		144	3.9519
145	4.5413		145	5.9967		145	3.8876		145	3.8261
146	4.6668		146	5.7883		146	4.0405		146	4.3216
147	4.3963		147	6.2102		147	3.3637		147	4.6295
148	4.6966		148	6.1642		148	3.3369		148	3.5414
149	5.3496		149	6.4918		149	4.1364		149	4.6361
150	3.3213		150	3.0761		150	3.9119		150	4.2539
151	4.1458		151	6.268		151	3.2697		151	2.9526
152	4.2546		152	5.7201		152	3.4211		152	2.9135
153	3.2384		153	3.0856		153	3.2873		153	2.7635
154	3.2328		154	4.2203		154	2.8026		154	2.8274
155	4.2623		155	5.4498		155	2.9211		155	2.9268
156	3.3658		156	3.3252		156	3.1816		156	3.1175
157	3.5324		157	3.4988		157	3.1669		157	3.1929
158	5.1204		158	6.1059		158	3.1499		158	3.2383
159	3.8373		159	4.5618		159	2.9		159	2.8859
160	3.2958		160	2.9527		160	3.2131		160	2.8136
161	4.7794		161	6.0389		161	3.6277		161	4.0163
162	4.2394		162	5.4516		162	3.0285		162	3.353
163	4.7618		163	6.6183		163	3.9246		163	4.2359
164	4.7188		164	6.2627		164	3.6595		164	3.9711
165	3.9857		165	3.5451		165	3.5558		165	2.6877
166	3.2831		166	3.3777		166	3.1637		166	2.84
167	4.4406		167	6.3166		167	3.5157		167	4.6087
168	3.197		168	2.7552		168	3.0166		168	2.8382
169	3.1517		169	2.6918		169	2.9168		169	3.4375
170	2.8418		170	3.0041		170	3.4194		170	2.7627
171	3.4723		171	5.4063		171	3.4941		171	2.7905
172	3.05		172	3.0211		172	2.9966		172	2.6639
173	3.057		173	3.0789		173	3.2787		173	2.8855
174	3.3527		174	2.9264		174	3.2766		174	2.7237
175	3.3028		175	2.9488		175	3.5209		175	3.2883
176	3.4394		176	3.4702		176	2.8852		176	3.369
177	3.9114		177	5.8388		177	3.4841		177	2.8937
178	3.5012		178	2.7983		178	2.9178		178	3.0242
179	3.4056		179	2.9984		179	3.2146		179	2.7742
180	3.4676		180	3.1284		180	3.5373		180	3.3534
181	3.8039		181	5.6914		181	3.3008		181	2.9463
182	4.3114		182	6.5113		182	3.1789		182	2.9424
183	2.9926		183	2.8573		183	3.3975		183	2.9211
184	3.0208		184	2.9755		184	4.183		184	5.9364
185	3.1686		185	2.7572		185	3.4926		185	2.9572
186	3.1073		186	3.6023		186	3.1621		186	2.9931
187	2.9443		187	2.6567		187	2.9864		187	3.1945
188	4.0406		188	4.8191		188	3.0015		188	2.8191
189	4.1888		189	5.1125		189	3.2091		189	2.8288
190	3.7656		190	3.9376		190	3.1716		190	2.8528
191	2.9912		191	3.6671		191	3.7842		191	3.6552
192	4.4891		192	6.091		192	3.0285		192	2.7995
193	2.9493		193	2.9565		193	3.3092		193	3.082
194	3.56		194	3.0512		194	3.272		194	2.9131
195	3.4415		195	2.8884		195	3.2235		195	2.8519
196	3.0432		196	3.1329		196	3.9767		196	3.9875
197	3.2276		197	2.6834		197	3.1098		197	3.0481
198	4.6817		198	6.3006		198	3.6485		198	3.0925
199	3.6529		199	5.4197		199	3.351		199	2.866
200	4.048		200	5.276		200	3.3327		200	2.9608
201	3.4256		201	3.0534		201	2.88		201	2.8703
202	3.5304		202	2.736		202	3.184		202	2.9478
203	2.9819		203	2.7513		203	3.1949		203	3.1462
204	3.1079		204	2.9422		204	3.337		204	3.3472
205	3.249		205	2.847		205	2.9375		205	3.6459
206	3.0017		206	3.0841		206	3.6974		206	4.2965
207	2.9751		207	2.8137		207	3.725		207	3.9505
208	3.2068		208	2.6634		208	5.0371		208	7.3464
209	3.2118		209	2.8248		209	3.3314		209	3.8585
210	3.976		210	2.8683		210	3.6328		210	2.8482
211	5.189		211	7.0949		211	2.9625		211	2.8034
212	5.4333		212	7.0563		212	3.5653		212	3.1923
213	4.1499		213	3.9411		213	3.4828		213	2.9561
214	4.1291		214	4.0035		214	3.2759		214	2.7444
215	4.3526		215	4.1804		215	3.868		215	5.3303
216	3.5472		216	3.0217		216	5.0252		216	7.4683
217	3.5295		217	2.9133		217	6.5863		217	9.4767
218	3.5467		218	3.3785		218	3.309		218	3.0491
219	3.3443		219	2.7228		219	4.0834		219	6.1113
220	4.1008		220	3.9036		220	3.0301		220	2.8403
221	4.1537		221	4.0823		221	3.2191		221	2.8468
222	3.3098		222	2.8204		222	3.1127		222	2.8726
223	3.2886		223	3.2633		223	3.3975		223	2.7853
224	3.2831		224	2.9933		224	3.2359		224	2.7635
225	3.7785		225	3.4478		225	3.0596		225	2.9378
226	3.2736		226	2.974		226	3.1173		226	2.847
227	3.6256		227	3.2099		227	3.0685		227	2.8489
228	3.3579		228	2.8324		228	3.1139		228	3.0395
229	3.4666		229	2.6896		229	3.1083		229	2.6968
230	3.9261		230	3.6421		230	3.0422		230	2.9841
231	3.6595		231	3.1094		231	4.0051		231	2.9744
232	3.3146		232	2.7088		232	3.533		232	2.9858
233	3.381		233	2.8836		233	3.2702		233	2.9298
234	3.0634		234	2.7745		234	3.5472		234	2.7777
235	3.2409		235	2.884		235	3.0865		235	2.7313
236	3.2109		236	2.8006		236	3.078		236	2.9082
237	3.2076		237	2.8816		237	3.0403		237	2.7126
238	3.1287		238	2.7139		238	2.8919		238	2.8001
239	2.7433		239	2.757		239	3.2453		239	2.7611
240	3.313		240	3.0695		240	3.1685		240	2.9497
241	2.9112		241	2.8566		241	3.3228		241	2.7565
242	2.9838		242	2.9151		242	3.5125		242	2.7012
243	3.2586		243	2.8193		243	3.3566		243	2.9002
244	3.459		244	3.054		244	2.9528		244	2.9704
245	3.5093		245	2.7966		245	3.2374		245	3.1737
246	3.0656		246	2.7349		246	2.8723		246	2.9423
247	4.0412		247	5.729		247	2.9592		247	3.0785
248	3.1155		248	2.9068		248	2.8928		248	2.692
249	3.402		249	2.7668		249	3.2114		249	4.1251
250	3.1085		250	2.8012		250	3.3064		250	2.7663
251	2.9505		251	2.8466		251	3.7161		251	2.9462
252	2.7818		252	2.8844		252	3.1727		252	2.7659
253	3.1396		253	3.0121		253	3.6824		253	3.5639
254	3.0854		254	2.7961		254	3.4774		254	3.1855
255	2.9267		255	2.6785		255	2.9678		255	2.7383
256	3.2571		256	2.8067		256	2.957		256	2.673
257	3.0858		257	2.6557		257	2.9454		257	2.9535
258	2.7724		258	2.7626		258	3.042		258	3.2396
259	3.0817		259	2.7903		259	3.1388		259	2.7704
260	3.0386		260	2.8421		260	2.8929		260	2.9549
261	3.341		261	2.8425		261	3.5161		261	2.8839
262	3.574		262	2.9013		262	3.3374		262	2.6982
263	2.9964		263	2.7716		263	2.8643		263	2.8083
264	3.043		264	3.0753		264	2.9422		264	2.8682
265	2.9691		265	2.6791		265	3.2552		265	2.9126
266	3.1406		266	2.9813		266	3.1215		266	2.7586
267	3.0809		267	2.8159		267	3.1197		267	2.8244
268	3.2212		268	2.905		268	2.792		268	2.8564
269	3.3433		269	3.0088		269	3.0432		269	2.8371
270	3.2003		270	2.9518		270	3.1054		270	2.9642
271	3.16		271	2.784		271	3.7621		271	2.9632
272	3.0307		272	2.7921		272	3.189		272	2.86
273	3.1658		273	2.9074		273	3.611		273	3.0341
274	2.9859		274	3.057		274	3.2905		274	3.3465
275	3.0314		275	2.8366		275	3.5293		275	2.7749
276	3.0198		276	2.8446		276	3.1057		276	2.895
277	3.0301		277	2.7283		277	3.1912		277	2.9294
278	3.4357		278	2.8104		278	3.5047		278	2.8024
279	3.1708		279	2.7996		279	3.6549		279	3.0733
280	3.0606		280	2.6909		280	3.3223		280	2.8326
281	3.3286		281	2.9675		281	4.4884		281	4.6376
282	3.8272		282	3.1203		282	3.1902		282	3.1257
283	3.6159		283	3.3313		283	3.7947		283	5.0599
284	3.8553		284	3.0887		284	3.1489		284	3.2413
285	3.0664		285	2.8975		285	3.5462		285	3.2306
286	3.2579		286	2.8174		286	3.7611		286	4.7175
287	3.2249		287	2.7741		287	3.2307		287	3.0719
288	4.7439		288	5.8237		288	3.5666		288	3.0975
289	3.1856		289	3.5348		289	3.4637		289	2.7564
290	3.0761		290	3.1769		290	3.4309		290	2.829
291	3.1911		291	3.4414		291	3.4002		291	3.6101
292	3.3529		292	3.1431		292	3.4244		292	2.7803
293	3.6278		293	2.9355		293	2.8755		293	3.4564
294	3.0247		294	2.8012		294	3.619		294	3.4502
295	3.2946		295	2.7477		295	3.6835		295	3.1757
296	3.1444		296	3.137		296	3.98		296	4.1019
297	3.2973		297	3.113		297	4.0038		297	4.036
298	3.1013		298	2.813		298	3.5823		298	2.9009
299	2.9632		299	2.7737		299	3.9359		299	3.4774
300	3.743		300	3.2926		300	3.3703		300	2.882
301	3.589		301	2.8977		301	3.4053		301	2.8797
302	3.1384		302	2.9439		302	3.2121		302	2.7206
303	3.8179		303	2.7019		303	3.6251		303	3.8674
304	3.0822		304	2.8285		304	3.2215		304	2.8637
305	2.9441		305	2.8822		305	3.4031		305	3.0904
306	4.0941		306	4.3052		306	3.6722		306	3.8289
307	3.1622		307	3.0662		307	3.1142		307	2.759
308	3.2144		308	2.8667		308	3.6343		308	2.7826
309	3.1307		309	2.8531		309	3.9604		309	3.6687
310	3.0335		310	3.5969		310	2.846		310	2.8453
311	2.9399		311	3.261		311	3.6896		311	3.1508
312	2.8962		312	2.9563		312	3.4966		312	2.8871
313	2.9699		313	2.8546		313	2.7981		313	2.7554
314	2.995		314	3.1536		314	3.6274		314	2.7174
315	2.9003		315	2.8008		315	3.5805		315	2.8398
316	3.4009		316	2.8154		316	2.9144		316	2.8948
317	3.1624		317	2.6307		317	2.868		317	2.7004
318	3.5852		318	3.2149		318	3.068		318	2.8762
319	5.877		319	7.9531		319	3.3435		319	2.8693
320	4.222		320	5.8015		320	3.1453		320	2.794
321	3.1504		321	3.014		321	2.9792		321	2.9095
322	3.821		322	5.1921		322	3.4594		322	2.8917
323	4.2135		323	5.4091		323	3.2851		323	2.8781
324	4.5399		324	5.7119		324	3.1595		324	2.8525
325	4.9074		325	6.4768		325	3.3768		325	3.1511
326	5.0326		326	6.0034		326	3.1136		326	3.2683
327	5.6793		327	7.5011		327	3.2361		327	2.6873
328	3.2082		328	3.2225		328	3.3384		328	2.9538
329	3.2878		329	2.9002		329	3.0788		329	2.9024
330	3.0935		330	2.9015		330	3.5879		330	2.8924
331	3.5105		331	2.8902		331	3.2319		331	3.6458
332	3.3346		332	2.8366		332	3.388		332	2.9647
333	2.7879		333	2.7141		333	3.3983		333	2.8478
334	3.2348		334	2.81		334	3.3991		334	3.429
335	3.0815		335	2.9485		335	3.3782		335	2.8138
336	2.935		336	3.0451		336	3.0226		336	2.9415
337	3.9117		337	4.1964		337	3.0706		337	2.742
338	4.6647		338	5.6336		338	3.3034		338	2.9435
339	4.8605		339	5.378		339	3.1001		339	2.8951
340	4.3321		340	5.141		340	2.9197		340	2.9044
341	3.4769		341	4.6004		341	3.1107		341	3.0574
342	2.9819		342	2.8018		342	2.8635		342	2.8784
343	4.2329		343	5.3229		343	2.9671		343	3.0585
344	4.561		344	5.8264		344	3.3949		344	2.6817
345	4.3431		345	4.5869		345	3.3087		345	3.019
346	4.0132		346	4.4956		346	3.5677		346	3.0312
347	5.288		347	7.2018		347	3.0486		347	3.395
348	3.5242		348	3.7038		348	3.0177		348	2.8058
349	5.1898		349	6.6856		349	3.3692		349	3.1864
350	4.3617		350	5.0767		350	3.1392		350	2.9569
351	5.8419		351	7.288		351	3.1131		351	2.924
352	3.8747		352	4.3204		352	2.9208		352	2.8606
353	4.5943		353	5.6215		353	3.0115		353	2.7324
354	4.7909		354	6.1094		354	3.1569		354	3.1493
355	4.6536		355	6.1444		355	3.0473		355	2.7681
356	4.2977		356	6.0607		356	2.8964		356	2.7067
357	3.3125		357	2.8255		357	2.9415		357	2.644
358	5.2992		358	7.1584		358	2.7891		358	2.8364
359	3.1478		359	2.7662		359	2.8862		359	2.8455
360	3.4258		360	2.7098		360	2.8653		360	2.8305
361	3.2399		361	2.8834		361	3.5437		361	3.1846
362	3.161		362	2.8574		362	3.0678		362	3.0221
363	3.3362		363	2.8813		363	3.1134		363	3.2764
364	3.3027		364	3.0029		364	3.2821		364	3.7286
365	3.0884		365	2.8094		365	3.0594		365	3.0683
366	3.2105		366	2.8199		366	3.2622		366	2.7119
367	2.9542		367	2.8164		367	3.112		367	2.8326
368	3.4603		368	2.8719		368	3.1854		368	3.2265
369	3.2655		369	2.7588		369	3.1978		369	3.2134
370	3.0839		370	2.7746		370	3.7155		370	2.821
371	3.4995		371	3.0227		371	3.1178		371	2.7528
372	3.0793		372	2.8985		372	3.1101		372	2.9424
373	2.88		373	2.8249		373	3.649		373	2.7735
374	3.1702		374	3.0153		374	3.0994		374	2.8348
375	3.1235		375	3.0925		375	3.0562		375	2.896
376	3.1614		376	3.6982		376	2.8897		376	2.844
377	2.9312		377	2.8645		377	3.2678		377	2.7181
378	3.2218		378	2.9234		378	2.9737		378	2.8953
379	4.7786		379	6.4992		379	3.0101		379	3.1079
380	4.6755		380	5.315		380	4.0097		380	2.8466
381	4.4642		381	6.0867		381	3.4581		381	2.6825
382	5.4626		382	6.6922		382	3.2221		382	3.2222
383	4.9751		383	6.5668		383	3.5182		383	3.6199
384	4.5083		384	5.6578		384	3.123		384	3.0527
385	5.5672		385	6.68		385	3.1211		385	2.863
386	3.2344		386	2.7087		386	3.3536		386	3.056
387	3.1339		387	3.0878		387	3.2779		387	3.0547
388	3.0701		388	2.6886		388	3.0038		388	2.8092
389	3.5694		389	2.8599		389	2.7998		389	2.9093
390	3.4497		390	3.2804		390	2.9695		390	2.826
391	3.1751		391	2.7695		391	2.9128		391	2.7935
392	3.1562		392	2.765		392	3.0846		392	2.9876
393	3.3931		393	2.7249		393	3.0926		393	2.8207
394	2.8983		394	2.7238		394	2.996		394	2.8608
395	3.4464		395	3.213		395	2.9827		395	3.0468
396	3.31		396	2.7017		396	2.9699		396	3.0804
397	3.2224		397	2.8065		397	2.9567		397	2.9729
398	3.1345		398	2.7083		398	2.9152		398	2.8741
399	3.9701		399	2.8082		399	2.9212		399	3.1146
400	3.8175		400	2.7338		400	3.2494		400	3.0351
401	3.03		401	2.9211		401	2.9797		401	2.9824
402	3.7702		402	2.9203		402	2.958		402	2.8537
403	3.168		403	2.7705		403	3.052		403	2.8373
404	3.3996		404	2.8451		404	3.146		404	2.8817
405	3.6027		405	2.8543		405	3.1015		405	3.0258
406	3.4249		406	2.8668		406	3.0414		406	3.1443
407	3.0642		407	2.7845		407	3.2367		407	2.8114
408	3.1184		408	2.818		408	3.0491		408	2.8685
409	3.1462		409	2.7179		409	2.9861		409	2.7581
410	3.0245		410	2.823		410	3.0544		410	2.8415
411	3.0816		411	2.9498		411	2.9043		411	2.8291
412	3.1489		412	3.1172		412	3.3031		412	2.7588
413	3.0956		413	2.8565		413	3.1823		413	2.9423
414	3.473		414	2.6396		414	3.0423		414	2.8775
415	2.9677		415	2.6877		415	3.2209		415	2.7616
416	2.9392		416	2.7673		416	3.1742		416	3.044
417	2.9848		417	2.6973		417	2.9089		417	2.7697
418	2.9092		418	2.7481		418	2.9245		418	2.7068
419	3.1283		419	2.6861		419	3.2594		419	2.7785
420	2.9003		420	2.7143		420	3.2097		420	2.7302
421	3.0426		421	2.7602		421	3.1348		421	2.9136
422	3.4342		422	3.147		422	3.0064		422	3.0903
423	3.009		423	2.7757		423	2.9311		423	2.8544
424	3.2011		424	2.7559		424	3.1356		424	3.1092
425	3.5411		425	2.7744		425	3.3409		425	3.0024
426	3.0079		426	2.9066		426	3.4069		426	2.918
427	3.1061		427	2.9224		427	3.0582		427	3.2137
428	3.2254		428	2.8302		428	2.9989		428	2.9604
429	3.1793		429	4.0202		429	2.9278		429	3.0046
430	3.0251		430	2.7612		430	3.1708		430	2.8884
431	2.9402		431	2.8018		431	3.4133		431	3.2607
432	3.0216		432	2.7838		432	3.0203		432	2.8101
433	3.5281		433	3.4568		433	3.4176		433	2.9895
434	3.2408		434	2.8232		434	2.9884		434	2.9146
435	3.3883		435	2.9076		435	2.9854		435	3.0125
436	3.5418		436	2.7682		436	3.148		436	2.8794
437	3.4728		437	3.177		437	3.3004		437	3.1593
438	3.0801		438	2.9561		438	2.9261		438	2.7696
439	3.1273		439	2.7868		439	3.0512		439	2.7679
440	3.1443		440	2.7477		440	3.0561		440	2.9276
441	3.011		441	3.1331		441	3.1116		441	2.8689
442	3.0169		442	3.4896		442	2.9854		442	2.9001
443	3.1807		443	2.7866		443	3.2133		443	2.9897
444	3.199		444	2.762		444	3.2798		444	2.9232
445	3.2459		445	2.7647		445	2.8467		445	2.9773
446	3.4373		446	2.9277		446	3.0127		446	2.9075
447	3.1078		447	2.7227		447	2.8943		447	2.694
448	3.0843		448	3.0321		448	2.952		448	2.9729
449	3.2253		449	3.0181		449	3.109		449	2.8385
450	3.4148		450	3.2153		450	3.0205		450	2.7465
451	3.3046		451	4.0809		451	3.1102		451	3.1468
452	3.4958		452	4.1535		452	2.8494		452	2.7936
453	4.0802		453	4.0083		453	3.0298		453	3.169
454	3.2164		454	4.5015		454	2.9815		454	3.1635
455	3.3886		455	3.3314		455	2.9256		455	3.1542
456	2.9664		456	3.2982		456	3.1698		456	3.0213
457	3.0398		457	3.275		457	2.8942		457	2.9898
458	2.9731		458	2.7648		458	2.887		458	2.9412
459	3.4282		459	3.0942		459	2.959		459	3.09
460	2.9298		460	2.7418		460	2.9716		460	2.947
461	3.0481		461	3.0999		461	3.026		461	2.8486
462	3.1684		462	2.9599		462	2.9037		462	3.0708
463	3.3522		463	3.2811		463	2.9346		463	2.8811
464	2.9744		464	3.1073		464	3.1372		464	2.8479
465	3.3394		465	3.0338		465	3.1615		465	3.1026
466	3.1235		466	2.6983		466	3.0108		466	3.0458
467	3.2453		467	2.6529		467	3.0096		467	2.7329
468	2.9067		468	2.9508		468	2.987		468	2.9354
469	3.0234		469	3.0977		469	2.9336		469	2.9215
470	3.0424		470	2.7828		470	3.1009		470	2.9333
471	3.1512		471	2.965		471	3.157		471	2.9235
472	3.7381		472	2.9417		472	3.0279		472	2.6314
473	2.9124		473	2.8323		473	2.9282		473	2.9858
474	3.1432		474	3.4504		474	3.23		474	2.8912
475	3.0745		475	2.7599		475	3.2229		475	2.8153
476	2.9296		476	2.7775		476	3.2082		476	2.8177
477	3.1745		477	2.8311		477	3.0033		477	2.8714
478	3.004		478	2.7288		478	3.0268		478	2.7738
479	2.9481		479	2.8048		479	3.0745		479	2.6905
480	3.0517		480	2.8331		480	3.0445		480	2.7256
481	3.6911		481	3.2098		481	3.1169		481	3.0479
482	3.122		482	3.0019		482	3.0402		482	3.0182
483	3.3631		483	2.7592		483	3.2274		483	2.8665
484	2.8575		484	2.9358		484	2.9792		484	2.8894
485	3.1587		485	2.8186		485	2.9827		485	2.9652
486	3.0397		486	2.905		486	3.1819		486	2.985
487	3.1322		487	2.8042		487	2.9589		487	2.8923
488	3.2498		488	3.1752		488	3.1654		488	2.999
489	3.1482		489	2.8689		489	3.2928		489	2.8837
490	3.2733		490	2.8794		490	2.9153		490	2.9374
491	3.7335		491	3.4175		491	2.9733		491	2.9776
492	3.6859		492	3.4565		492	3.1858		492	2.8583
493	3.6964		493	3.5511		493	2.9008		493	2.7852
494	3.9092		494	3.9786		494	3.0442		494	2.876
495	3.5766		495	3.7624		495	3.1267		495	2.945
496	3.4797		496	3.2904		496	3.1098		496	2.9249
497	3.8272		497	3.7907		497	3.0784		497	2.9094
498	3.0339		498	3.2683		498	2.9586		498	2.8336
499	3.2116		499	2.9995		499	2.9458		499	3.0064
500	3.4996		500	2.7673		500	3.0543		500	2.8557
501	3.4598		501	3.7336		501	3.198		501	2.9852
502	3.2293		502	3.3776		502	2.8761		502	2.7177
503	3.0064		503	2.7943		503	3.1629		503	2.8942
504	3.2388		504	3.1973		504	3.2989		504	2.7736
505	3.675		505	2.6593		505	3.074		505	2.994
506	3.61		506	2.7763		506	3.1239		506	2.8781
507	3.1378		507	2.9497		507	2.8947		507	2.8824
508	3.4423		508	2.8531		508	3.0288		508	3.1206
509	3.2163		509	3.2067		509	3.0229		509	2.8509
510	3.3259		510	3.0362		510	2.816		510	2.7615
511	3.6933		511	3.4245		511	2.9644		511	2.9137
512	3.1971		512	3.4836		512	3.1022		512	2.7873
513	2.8188		513	2.7555		513	3.0742		513	2.7549
514	3.0774		514	2.9457		514	3.1139		514	3.0291
515	3.1679		515	2.9787		515	3.2195		515	2.9744
516	3.2712		516	2.9305		516	3.3259		516	3.0297
517	3.3384		517	2.9837		517	2.9388		517	2.8204
518	2.9767		518	2.7479		518	2.9662		518	3.0499
519	3.1465		519	2.7268		519	2.8939		519	3.0349
520	3.4332		520	2.9728		520	3.235		520	3.1858
521	3.0676		521	2.8602		521	3.2618		521	3.0166
522	3.0164		522	2.8675		522	3.3754		522	3.3017
523	3.1999		523	2.8025		523	3.0689		523	2.7102
524	3.2962		524	2.7212		524	3.161		524	2.9013
525	3.9581		525	3.2456		525	3.6411		525	2.8278
526	3.1734		526	2.7995		526	3.5414		526	2.8975
527	3.2917		527	2.9731		527	3.0068		527	2.7863
528	3.2242		528	2.9437		528	2.9871		528	2.8063
529	3.5661		529	3.1274		529	3.1003		529	2.9661
530	3.2237		530	2.7511		530	3.0437		530	2.7389
531	3.1148		531	2.9406		531	3.0054		531	2.8015
532	3.6451		532	5.4144		532	3.1199		532	2.6694
533	3.1555		533	2.9785		533	3.1966		533	3.5063
534	3.3939		534	2.935		534	2.9396		534	2.9225
535	3.1253		535	2.8484		535	3.0888		535	2.9072
536	2.9096		536	2.9096		536	3.06		536	3.113
537	3.4503		537	2.8144		537	3.0859		537	2.8047
538	3.3073		538	3.0763		538	3.1425		538	2.8254
539	3.0435		539	2.8574		539	3.1887		539	3.0487
540	3.225		540	2.8803		540	3.0056		540	2.7783
541	3.1198		541	2.7272		541	3.0165		541	3.0062
542	3.1102		542	2.8161		542	3.0841		542	2.9745
543	3.0428		543	2.7346		543	3.12		543	2.8797
544	3.0762		544	2.7164		544	3.0328		544	2.7452
545	3.076		545	3.0292		545	3.3644		545	2.7975
546	3.0223		546	2.64		546	2.9584		546	3.3881
547	3.1715		547	2.6974		547	2.9402		547	2.8969
548	3.0616		548	2.905		548	2.9857		548	2.8377
549	3.0205		549	2.8303		549	3.0396		549	2.9654
550	2.8959		550	2.9195		550	3.2457		550	3.225
551	2.9762		551	2.7565		551	3.4		551	2.9514
552	3.1302		552	2.746		552	3.4431		552	3.2212
553	3.0418		553	2.7238		553	3.3384		553	2.7887
554	3.2021		554	2.8579		554	3.1075		554	2.8521
555	3.3355		555	2.875		555	3.0201		555	2.7179
556	3.0118		556	3.0576		556	3.061		556	2.9932
557	3.0153		557	2.9284		557	3.3466		557	2.8219
558	3.1557		558	2.6909		558	3.044		558	2.8692
559	4.5266		559	5.35		559	3.1582		559	2.7654
560	4.7293		560	6.3069		560	3.1375		560	2.7984
561	4.1267		561	5.5845		561	3.3061		561	2.8452
562	4.1672		562	5.5816		562	3.0254		562	2.9866
563	4.1407		563	5.9508		563	3.0958		563	2.8126
564	4.3789		564	5.7818		564	2.9522		564	2.9758
565	4.581		565	5.5093		565	2.9673		565	2.9986
566	3.9633		566	5.477		566	3.3871		566	3.013
567	4.5167		567	5.9458		567	3.1437		567	2.7562
568	4.4153		568	5.9385		568	3.1073		568	2.9953
569	3.9151		569	5.3866		569	2.9717		569	2.6744
570	4.0796		570	5.0728		570	2.9402		570	2.9962
571	4.4015		571	5.5547		571	3.2051		571	3.0011
572	4.3304		572	5.3385		572	3.1782		572	3.0953
573	3.6394		573	5.6974		573	3.0156		573	3.1518
574	3.7668		574	5.38		574	2.9794		574	2.9366
575	3.0674		575	2.8953		575	2.8123		575	2.8384
576	2.8572		576	2.7925		576	3.0576		576	2.7746
577	2.971		577	2.7548		577	3.0811		577	2.8283
578	2.9792		578	2.7781		578	3.1944		578	2.7534
579	3.1713		579	2.8031		579	3.1848		579	2.9154
580	3.2144		580	2.7369		580	3.0341		580	2.8928
581	3.3575		581	3.0381		581	3.1359		581	2.972
582	3.3661		582	2.7388		582	3.0487		582	2.7768
583	3.2239		583	3.081		583	3.0978		583	2.7473
584	3.2884		584	2.8375		584	3.2209		584	2.9778
585	3.4958		585	2.826		585	3.1795		585	2.8079
586	3.2732		586	2.7905		586	3.1507		586	2.8341
587	3.3047		587	3.5849		587	3.2146		587	2.7073
588	3.0928		588	2.8611		588	2.9006		588	2.8039
589	2.8816		589	2.951		589	3.2395		589	2.9516
590	3.335		590	2.7562		590	2.9185		590	2.7322
591	3.4069		591	2.9081		591	3.0512		591	2.9206
592	3.2416		592	2.8293		592	2.8332		592	2.7096
593	2.9923		593	2.6784		593	3.3373		593	2.967
594	3.4106		594	2.9904		594	2.9335		594	3.0613
595	3.5868		595	2.715		595	2.8384		595	3.3641
596	3.2406		596	2.7516		596	3.2428		596	2.861
597	3.0438		597	2.8507		597	3.1042		597	3.0289
598	3.2693		598	2.8369		598	2.8941		598	2.9822
599	3.2383		599	3.2204		599	3.0414		599	2.7822
600	3.4517		600	2.7825		600	2.9394		600	2.8023
601	3.0385		601	2.7342		601	2.8433		601	2.9968
602	2.8927		602	2.8888		602	2.8144		602	2.7585
603	3.2364		603	2.9379		603	2.8323		603	2.7672
604	3.3428		604	2.76		604	2.9163		604	3.005
605	3.3991		605	2.7866		605	3.0047		605	2.889
606	3.1972		606	2.8418		606	2.984		606	2.8856
607	2.7547		607	2.8126		607	2.8457		607	2.7066
608	3.2479		608	2.8458		608	3.0021		608	2.7912
609	3.8476		609	2.8738		609	3.0372		609	2.8581
610	3.5479		610	2.8258		610	3.0535		610	2.7529
611	3.2719		611	2.6967		611	2.9934		611	2.8357
612	3.0821		612	2.8929		612	3.0519		612	2.9135
613	3.4754		613	2.8765		613	2.8948		613	2.838
614	2.9178		614	2.7827		614	2.7856		614	3.0754
615	3.0034		615	2.9205		615	2.8748		615	2.9364
616	2.9171		616	2.6971		616	3.0859		616	2.8126
617	2.8769		617	2.6617		617	2.9378		617	2.9415
618	3.2969		618	3.0573		618	3.0171		618	2.7564
619	3.3492		619	2.799		619	3.2945		619	2.9836
620	3.0493		620	2.8514		620	3.4737		620	2.9976
621	3.0081		621	2.7109		621	2.8424		621	2.8243
622	3.0168		622	2.9473		622	3.0034		622	2.8461
623	3.5254		623	2.8994		623	2.8803		623	2.8677
624	3.4215		624	2.7536		624	2.976		624	2.9148
625	3.0292		625	3.0717		625	3.0802		625	3.0395
626	2.9417		626	2.7911		626	3.0285		626	2.7487
627	2.9614		627	2.7653		627	3.2242		627	3.0008
628	3.1897		628	2.7903		628	3.0362		628	3.1108
629	2.9767		629	2.9112		629	2.997		629	2.9922
630	3.1084		630	2.7401		630	2.9		630	2.8377
631	2.966		631	2.9786		631	3.24		631	3.16
632	3.2084		632	3.1266		632	2.8478		632	2.7538
633	3.0016		633	2.886		633	3.0129		633	2.7629
634	3.2321		634	2.8306		634	2.9534		634	2.8786
635	2.8937		635	2.8758		635	2.9025		635	2.9071
636	2.8524		636	2.6653		636	3.0548		636	2.9273
637	2.9979		637	2.8356		637	3.1741		637	2.8632
638	3.0512		638	2.8495		638	2.8575		638	2.8857
639	3.2301		639	2.9523		639	2.9319		639	2.8292
640	2.9457		640	2.9579		640	3.2178		640	2.78
641	3.2401		641	3.0872		641	2.934		641	2.8078
642	3.1058		642	2.7997		642	2.8375		642	2.7716
643	2.9511		643	2.7867		643	3.0258		643	3.0644
644	3.0953		644	2.6636		644	3.0107		644	2.8534
645	3.091		645	2.8188		645	2.889		645	3.0305
646	3.1708		646	2.7298		646	2.8636		646	2.9868
647	3.0724		647	3.0266		647	3.0627		647	2.8452
648	3.0445		648	2.8125		648	2.6746		648	2.8961
649	2.9845		649	2.6199		649	2.9723		649	2.9162
650	3.057		650	3.1521		650	2.9177		650	3.0824
651	2.7983		651	2.7109		651	3.2035		651	2.8673
652	2.8247		652	3.2233		652	3.1047		652	2.9879
653	3.0749		653	2.9479		653	3.123		653	2.865
654	2.9578		654	2.9634		654	3.082		654	3.1533
655	2.9104		655	2.9039		655	3.0625		655	2.8923
656	2.9373		656	2.8381		656	2.9883		656	2.7685
657	2.9753		657	2.8061		657	2.7931		657	2.8531
658	2.9014		658	3.2368		658	2.7854		658	2.8835
659	3.1258		659	2.9694		659	2.8293		659	3.0306
660	3.1693		660	2.8267		660	2.9484		660	2.7899
661	3.1311		661	2.7025		661	2.7636		661	2.6653
662	3.6024		662	2.6842		662	2.9763		662	2.8021
663	2.806		663	2.87		663	2.8744		663	3.0752
664	2.9576		664	2.7202		664	3.215		664	2.7717
665	3.221		665	2.7274		665	2.9329		665	2.6984
666	3.0579		666	2.8864		666	2.9473		666	2.7729
667	3.0315		667	2.7867		667	3.0758		667	3.0428
668	2.9136		668	2.8522		668	3.102		668	3.355
669	3.2566		669	3.1066		669	2.9809		669	2.7663
670	3.7574		670	2.7447		670	2.9652		670	2.781
671	3.3059		671	2.9128		671	2.9747		671	2.7604
672	3.2057		672	2.7643		672	2.9296		672	2.7316
673	2.94		673	3.1114		673	3.29		673	3.0112
674	3.1059		674	2.8708		674	3.0068		674	2.7994
675	3.3332		675	2.9221		675	2.909		675	3.0412
676	3.0414		676	2.8892		676	2.9002		676	2.6899
677	2.9419		677	2.815		677	2.815		677	3.0351
678	2.9112		678	2.8182		678	3.0532		678	2.8764
679	3.0547		679	2.8261		679	3.2831		679	2.8127
680	3.0467		680	2.9939		680	2.7691		680	2.7847
681	3.0339		681	2.7663		681	3.3024		681	2.7805
682	3.2355		682	2.803		682	3.0673		682	2.9722
683	3.0356		683	2.7205		683	3.1278		683	2.9345
684	3.3488		684	2.8765		684	2.8568		684	2.6782
685	3.2188		685	2.8076		685	3.0962		685	2.9737
686	2.9358		686	2.8827		686	2.9466		686	2.875
687	3.0635		687	2.7952		687	3.0782		687	2.8063
688	3.385		688	3.077		688	3.0411		688	2.9452
689	3.4634		689	2.922		689	3.1497		689	2.7624
690	3.063		690	2.7886		690	2.9334		690	2.8226
691	3.2408		691	2.7761		691	3.1404		691	2.8373
692	3.1525		692	2.7872		692	3.146		692	2.9387
693	3.0646		693	2.9447		693	3.0878		693	2.9583
694	2.9672		694	2.7551		694	2.9656		694	2.7064
695	3.0818		695	2.7418		695	2.942		695	3.0675
696	3.0096		696	2.7648		696	2.8807		696	2.8905
697	3.3145		697	2.7949		697	2.8276		697	2.6796
698	3.6471		698	2.7782		698	2.9049		698	2.8465
699	2.9244		699	2.8302		699	2.9397		699	2.7592
700	3.1592		700	3.0316		700	2.9065		700	2.6465
701	2.9419		701	3.1699		701	3.0675		701	3.0555
702	2.9925		702	2.8016		702	3.0049		702	2.7091
703	2.8757		703	2.7243		703	2.8566		703	2.9517
704	2.8863		704	2.8328		704	2.8017		704	3.063
705	3.0561		705	2.8485		705	3.3421		705	2.9595
706	3.1841		706	2.9912		706	2.9338		706	2.8724
707	2.8498		707	3.3576		707	3.1796		707	3.0877
708	3.004		708	2.7282		708	2.8872		708	3.0618
709	2.8316		709	2.8557		709	2.9608		709	2.9388
710	2.8583		710	2.7508		710	2.9272		710	2.9717
711	3.2473		711	2.8099		711	2.9299		711	2.7969
712	2.838		712	2.9098		712	3.1546		712	2.7239
713	4.0501		713	4.2576		713	2.9339		713	2.7722
714	4.0069		714	3.8424		714	3.2135		714	3.0026
715	3.0229		715	3.2797		715	3.0529		715	2.8513
716	3.2614		716	2.8894		716	3.0163		716	2.7902
717	2.9994		717	2.6997		717	3.538		717	2.8369
718	3.0125		718	2.7037		718	2.9847		718	2.8537
719	3.2424		719	3.0263		719	2.9503		719	2.6636
720	2.969		720	2.8463		720	2.778		720	3.0059
721	2.9752		721	2.8067		721	3.0124		721	2.8278
722	3.0555		722	3.1403		722	2.8658		722	3.0704
723	2.9156		723	3.0912		723	2.952		723	2.7826
724	3.3218		724	2.8562		724	2.9167		724	3.0697
725	2.9964		725	2.8998		725	3.1134		725	2.9546
726	2.9956		726	2.8975		726	3.0857		726	2.6939
727	3.1785		727	2.9198		727	3.0188		727	2.853
728	2.9609		728	2.8885		728	2.9584		728	2.7499
729	3.0778		729	2.9514		729	2.884		729	3.0042
730	3.1546		730	3.222		730	2.9658		730	3.1473
731	3.3353		731	3.0947		731	3.1392		731	2.7732
732	2.9023		732	3.0112		732	3.0175		732	2.8594
733	2.8274		733	2.9142		733	3.0202		733	3.0204
734	2.9604		734	2.7277		734	3.0266		734	3.0209
735	3.0261		735	2.701		735	3.1157		735	2.8578
736	2.8943		736	3.3648		736	3.1914		736	2.8799
737	3.0667		737	2.7785		737	3.1839		737	2.9469
738	3.0638		738	2.8331		738	3.2539		738	2.6658
739	3.0385		739	3.0216		739	2.9546		739	2.9024
740	3.1104		740	2.8589		740	3.0006		740	2.7845
741	2.8008		741	3.0978		741	3.3773		741	2.6933
742	3.0978		742	2.7959		742	2.9886		742	2.9072
743	2.9912		743	2.7439		743	3.1505		743	2.7725
744	2.9242		744	2.7899		744	3.2907		744	3.056
745	3.0417		745	2.853		745	2.8871		745	2.8115
746	2.7946		746	2.7791		746	3.235		746	2.8651
747	2.9475		747	2.7354		747	3.0044		747	2.7065
748	2.9688		748	2.8488		748	2.9284		748	2.8119
749	3.0725		749	2.9553		749	3.0099		749	2.7595
750	3.0048		750	2.9719		750	3.0833		750	2.9069
751	3.0352		751	2.8075		751	3.0907		751	2.9846
752	3.2783		752	3.2293		752	3.1721		752	2.7454
753	3.0514		753	2.9403		753	3.2792		753	2.7898
754	2.931		754	2.7867		754	3.1435		754	3.03
755	2.869		755	2.9309		755	3.2288		755	2.8047
756	2.9521		756	3.0714		756	3.0078		756	2.9086
757	2.9214		757	2.9138		757	2.9804		757	3.0032
758	3.0651		758	3.423		758	3.1041		758	2.8752
759	2.8618		759	2.8253		759	3.3148		759	2.9167
760	2.8638		760	2.9504		760	3.1062		760	2.7973
761	3.0421		761	2.8292		761	2.9394		761	2.9231
762	2.8236		762	3.0888		762	3.1228		762	2.9908
763	3.0553		763	3.4738		763	3.1643		763	2.7457
764	3.1568		764	2.9502		764	3.0515		764	2.9022
765	3.153		765	2.8943		765	3.1357		765	2.7711
766	3.0855		766	2.7275		766	3.0799		766	2.6676
767	3.0863		767	2.7752		767	3.2661		767	2.9488
768	3.0953		768	2.7293		768	2.9329		768	2.8733
769	3.0495		769	3.1867		769	2.9549		769	2.8456
770	3.0738		770	2.8822		770	3.0066		770	2.9838
771	3.2309		771	2.7844		771	3.2035		771	3.2658
772	3.0909		772	2.8556		772	3.2173		772	2.9003
773	3.2129		773	2.8239		773	3.0746		773	2.95
774	3.5379		774	2.8269		774	3.0601		774	2.889
775	2.9802		775	2.8191		775	2.8316		775	2.9476
776	3.0027		776	2.9111		776	3.0154		776	2.9895
777	3.3711		777	3.2911		777	3.2013		777	2.6658
778	3.4392		778	2.7618		778	3.1675		778	2.8493
779	2.9931		779	2.8101		779	3.0799		779	2.8687
780	3.0018		780	3.2004		780	3.0644		780	2.7357
781	3.7406		781	3.2338		781	2.9957		781	2.957
782	3.2883		782	2.7421		782	2.9825		782	2.7626
783	3.5441		783	3.3569		783	2.9878		783	2.8335
784	4.007		784	2.8052		784	2.8808		784	2.7454
785	3.7071		785	2.6698		785	3.0297		785	2.8532
786	3.3464		786	2.8129		786	2.8266		786	3.0817
787	3.2145		787	3.5139		787	2.8717		787	2.8267
788	3.5844		788	3.1069		788	2.8586		788	2.9114
789	2.9743		789	3.0477		789	2.9264		789	2.6579
790	3.0148		790	2.8346		790	2.8779		790	2.9128
791	3.063		791	2.9362		791	2.9903		791	3.064
792	3.3693		792	2.8917		792	2.8847		792	2.9585
793	3.3044		793	2.6368		793	3.031		793	2.7784
794	3.0176		794	2.9481		794	2.8462		794	3.0803
795	3.5042		795	2.693		795	3.3097		795	2.8068
796	2.9638		796	2.7562		796	2.95		796	3.0695
797	2.868		797	3.0686		797	3.0981		797	2.7745
798	3.5892		798	2.7698		798	2.9322		798	2.8537
799	2.929		799	2.8968		799	2.9507		799	2.8837
800	3.6496		800	2.8463		800	3.506		800	2.8471
801	3.0739		801	2.6751		801	2.906		801	2.957
802	3.0635		802	2.7811		802	2.9021		802	2.7834
803	2.8543		803	2.7061		803	2.9163		803	2.8314
804	3.0563		804	2.7376		804	3.009		804	2.9804
805	3.139		805	2.7999		805	3.1696		805	2.6914
806	3.3483		806	3.0813		806	3.1928		806	2.9047
807	2.8892		807	2.9198		807	2.8946		807	2.7892
808	2.8736		808	2.9175		808	2.9425		808	2.8533
809	3.2978		809	2.8928		809	2.8057		809	2.6628
810	3.0501		810	2.6968		810	2.9846		810	3.1743
811	3.0162		811	2.9106		811	3.1124		811	2.9327
812	3.2762		812	2.724		812	2.9099		812	3.0793
813	4.3535		813	6.7117		813	3.082		813	2.8316
814	2.793		814	2.6323		814	2.9612		814	3.0907
815	3.0823		815	2.8251		815	3.3024		815	3.0156
816	3.4534		816	2.8868		816	3.1399		816	2.9315
817	3.1359		817	2.7997		817	2.9845		817	2.6721
818	3.2151		818	3.4497		818	2.8988		818	2.8684
819	3.2108		819	2.7207		819	3.078		819	3.0361
820	3.0901		820	2.7059		820	3.1462		820	3.0472
821	3.2559		821	3.0033		821	2.9818		821	2.6459
822	2.9544		822	2.8785		822	3.1633		822	3.5284
823	3.2324		823	2.7473		823	2.8941		823	2.7097
824	3.5083		824	2.7857		824	3.2752		824	2.9476
825	3.1109		825	2.8277		825	3.0136		825	2.9718
826	3.3661		826	2.8184		826	3.1441		826	2.7989
827	2.9602		827	2.7021		827	2.7759		827	3.0339
828	3.1124		828	2.8719		828	3.0537		828	2.8543
829	3.1295		829	2.9119		829	3.3223		829	2.7785
830	3.0038		830	2.627		830	3.1054		830	2.7933
831	3.2726		831	2.7578		831	3.0138		831	3.3406
832	3.2059		832	3.0016		832	3.0703		832	2.7056
833	3.0015		833	2.7978		833	3.0897		833	2.6763
834	4.3836		834	5.3894		834	3.3147		834	2.6754
835	3.6167		835	2.9568		835	2.9382		835	2.7709
836	4.3866		836	5.8913		836	3.155		836	2.9005
837	4.8063		837	6.2361		837	2.9229		837	2.7549
838	4.0666		838	5.6761		838	3.0037		838	2.738
839	4.5868		839	6.0732		839	2.8755		839	2.765
840	4.4631		840	5.8685		840	3.0897		840	2.7394
841	4.3865		841	5.7224		841	3.0072		841	2.7765
842	4.3485		842	5.62		842	2.9571		842	2.705
843	4.6066		843	5.4328		843	3.1408		843	2.9623
844	4.3807		844	6.0882		844	3.0245		844	2.8959
845	3.2797		845	3.7359		845	3.7049		845	2.7808
846	3.2022		846	2.7157		846	2.8337		846	2.7752
847	3.0731		847	2.8219		847	3.3155		847	2.9782
848	3.0965		848	3.0598		848	3.2812		848	2.8925
849	3.8521		849	3.6666		849	3.2694		849	2.5929
850	3.2168		850	2.674		850	2.835		850	2.7822
851	3.0498		851	2.8909		851	3.5551		851	2.816
852	3.5716		852	3.002		852	3.2242		852	2.6535
853	3.2401		853	2.8672		853	3.0736		853	3.5679
854	3.1911		854	2.8053		854	3.4349		854	2.6386
855	3.3513		855	3.1149		855	3.4877		855	3.1316
856	3.2667		856	2.9734		856	2.9602		856	2.8578
857	3.3932		857	2.7898		857	4.0979		857	2.758
858	2.9254		858	3.1652		858	4.2541		858	2.9706
859	2.9791		859	2.7122		859	3.7099		859	2.6937
860	3.004		860	2.6984		860	3.9162		860	2.9308
861	3.1209		861	2.8615		861	3.7978		861	2.718
862	3.5629		862	3.1539		862	2.9416		862	2.9094
863	3.7341		863	3.0676		863	3.4399		863	2.7457
864	3.3843		864	2.758		864	2.8525		864	2.9299
865	3.1487		865	2.8586		865	3.0248		865	2.9481
866	3.1669		866	2.8012		866	3.126		866	3.1156
867	3.0244		867	2.8302		867	2.9009		867	3.246
868	3.354		868	2.6241		868	3.6549		868	2.824
869	2.9814		869	2.8135		869	3.0722		869	2.7309
870	3.4454		870	2.7618		870	3.2741		870	3.0396
871	3.2675		871	2.8238		871	3.2333		871	2.7404
872	3.4309		872	3.3496		872	3.4283		872	2.7095
873	3.0287		873	2.6776		873	3.7696		873	2.709
874	3.2392		874	2.7985		874	3.8098		874	2.8592
875	3.6226		875	2.7414		875	3.123		875	2.8175
876	2.9308		876	2.8495		876	2.9238		876	2.8376
877	3.136		877	2.8655		877	3.7458		877	2.8069
878	3.1172		878	2.6781		878	3.0034		878	2.8328
879	3.2007		879	3.3514		879	2.8092		879	2.6843
880	3.0603		880	2.7227		880	2.9314		880	2.8395
881	3.5698		881	2.8728		881	3.224		881	2.8476
882	3.2		882	2.8162		882	3.0135		882	2.7505
883	3.6429		883	3.0049		883	3.2026		883	2.8281
884	3.0756		884	2.7927		884	3.0344		884	2.6999
885	3.0156		885	2.6633		885	2.8756		885	3.0069
886	2.9047		886	2.8802		886	3.0663		886	2.9151
887	3.1925		887	2.7107		887	2.9921		887	3.0255
888	2.9807		888	2.6911		888	3.1574		888	2.8248
889	3.3543		889	3.2191		889	3.0476		889	2.7848
890	3.5195		890	2.9302		890	3.5818		890	2.6895
891	3.2726		891	2.8807		891	3.2607		891	2.8447
892	3.5239		892	2.6928		892	3.5788		892	2.7725
893	2.8801		893	2.7572		893	3.3408		893	2.7979
894	3.4723		894	2.7401		894	3.1541		894	2.6711
895	3.6688		895	3.0304		895	3.1652		895	2.8255
896	3.2157		896	3.0549		896	3.6075		896	2.8705
897	3.1432		897	2.7007		897	3.2517		897	2.7087
898	3.12		898	2.812		898	3.2139		898	2.702
899	3.9729		899	3.6733		899	3.1788		899	2.828
900	3.0841		900	2.9229		900	3.1068		900	2.799
901	3.1761		901	2.7742		901	3.0953		901	2.6789
902	2.96		902	2.7232		902	3.1441		902	2.8632
903	3.5729		903	2.8622		903	3.1882		903	2.8431
904	3.212		904	2.8943		904	3.1389		904	2.6434
905	3.0163		905	2.9409		905	3.3373		905	2.841
906	3.0227		906	2.8869		906	3.0792		906	2.7231
907	2.9119		907	3.0283		907	3.1345		907	2.6631
908	3.5013		908	3.0314		908	3.0015		908	2.759
909	3.5107		909	2.8622		909	2.8165		909	2.881
910	3.1498		910	2.8667		910	2.9561		910	2.687
911	3.2329		911	2.9751		911	2.8771		911	2.9105
912	3.3284		912	3.0522		912	2.8224		912	2.8115
913	3.1805		913	2.8176		913	3.4496		913	2.8248
914	3.4206		914	2.7		914	3.1345		914	2.8884
915	3.0139		915	2.9857		915	2.869		915	2.6903
916	3.0692		916	2.8764		916	3.0538		916	2.8731
917	3.2995		917	2.6996		917	3.3153		917	2.8389
918	3.4022		918	2.6117		918	3.167		918	2.769
919	3.3482		919	2.9835		919	3.338		919	3.0667
920	3.2019		920	2.7739		920	2.9684		920	2.7735
921	3.409		921	2.8347		921	2.9885		921	2.6424
922	3.1458		922	2.7815		922	3.4031		922	2.9522
923	3.3611		923	2.715		923	3.2793		923	2.9154
924	3.5636		924	2.8274		924	2.9959		924	2.8389
925	3.4882		925	2.9326		925	3.0498		925	2.9603
926	3.1864		926	2.7265		926	3.0767		926	2.6605
927	3.1373		927	2.9872		927	3.0584		927	2.9808
928	3.3025		928	2.8463		928	3.0027		928	2.7598
929	3.5791		929	3.0566		929	2.9533		929	2.7458
930	3.371		930	3.0379		930	3.22		930	2.9199
931	3.3654		931	2.9693		931	3.022		931	3.0527
932	3.5117		932	2.7877		932	2.8662		932	2.7375
933	3.3009		933	2.727		933	3.0524		933	2.9546
934	3.5256		934	2.8693		934	3.0615		934	3.1059
935	3.4235		935	2.8265		935	3.0239		935	3.095
936	3.4338		936	2.8758		936	2.8955		936	2.9477
937	3.1935		937	2.8243		937	3.0729		937	2.7848
938	3.1066		938	3.2357		938	3.0236		938	2.9395
939	3.6736		939	2.942		939	3.1285		939	2.9798
940	3.6871		940	2.7241		940	3.1529		940	3.3104
941	3.2779		941	2.8088		941	2.998		941	3.3016
942	3.258		942	2.8522		942	2.9869		942	2.7582
943	3.1391		943	2.8707		943	3.0162		943	2.938
944	3.0895		944	2.9386		944	2.9066		944	2.7534
945	3.123		945	2.9137		945	3.0894		945	2.9924
946	3.084		946	2.8081		946	2.8633		946	2.8119
947	3.4931		947	2.8289		947	2.9632		947	2.7652
948	3.4297		948	2.7518		948	2.7954		948	2.764
949	3.1091		949	2.7869		949	2.9606		949	2.928
950	3.5137		950	2.7856		950	2.821		950	3.0231
951	3.6084		951	3.1292		951	3.1194		951	3.1066
952	3.3552		952	2.7924		952	3.0802		952	2.736
953	3.3969		953	2.838		953	3.134		953	2.8135
954	3.0811		954	2.9012		954	3.0264		954	2.8352
955	2.7939		955	2.8841		955	3.2767		955	2.905
956	3.0106		956	2.792		956	2.9961		956	3.1832
957	2.9125		957	3.128		957	2.9475		957	3.0359
958	3.2134		958	2.9759		958	2.8901		958	2.8851
959	3.1087		959	2.6452		959	2.7824		959	2.8221
960	3.6992		960	3.0171		960	3.097		960	3.4731
961	3.3542		961	2.951		961	2.9605		961	2.8758
962	3.4977		962	2.8231		962	2.9056		962	3.1271
963	3.2816		963	2.9714		963	3.1657		963	2.95
964	2.9431		964	3.0965		964	3.2851		964	3.0467
965	4.0755		965	5.456		965	3.0101		965	2.9638
966	3.6148		966	2.5839		966	3.0286		966	2.6799
967	3.1913		967	2.7346		967	3.0903		967	3.2327
968	3.4129		968	2.7618		968	3.1325		968	2.711
969	3.0904		969	2.808		969	3.1502		969	2.7318
970	3.3717		970	2.8327		970	2.8786		970	2.7114
971	3.352		971	2.8885		971	3.058		971	3.0231
972	2.9314		972	2.7351		972	3.0404		972	3.0412
973	3.1996		973	2.7125		973	2.9704		973	2.744
974	3.0139		974	2.5742		974	3.4468		974	3.1018
975	3.3747		975	2.8221		975	3.0267		975	2.8661
976	2.9574		976	2.6673		976	2.928		976	2.9685
977	3.0158		977	2.8252		977	3.3226		977	2.7319
978	3.0787		978	2.6938		978	2.8512		978	3.0056
979	3.4216		979	2.7545		979	3.1001		979	2.7389
980	4.1874		980	3.6387		980	2.8586		980	2.974
981	3.2586		981	2.909		981	3.0999		981	2.7425
982	3.1964		982	3.0147		982	2.8391		982	2.9514
983	2.8992		983	2.9012		983	3.3105		983	3.1074
984	3.3386		984	2.8216		984	2.825		984	2.8666
985	3.2512		985	3.0826		985	3.0928		985	2.8329
986	2.8724		986	2.8076		986	3.4019		986	2.9143
987	3.0322		987	2.8211		987	3.4291		987	3.0863
988	3.2421		988	3.0172		988	3.0894		988	2.8427
989	4.0754		989	3.8974		989	3.1242		989	2.7557
990	2.8356		990	2.848		990	3.0553		990	2.9386
991	3.3724		991	2.7397		991	3.1584		991	2.6481
992	3.2531		992	2.8799		992	3.1501		992	2.8009
993	3.2039		993	2.8181		993	3.0039		993	2.8882
994	3.0382		994	2.7594		994	2.9349		994	2.6991
995	3.1532		995	2.6938		995	2.9157		995	2.8381
996	3.018		996	2.8754		996	2.8134		996	2.9333
997	3.6035		997	2.8156		997	3.1417		997	2.9274
998	3.4481		998	2.7507		998	3.1755		998	2.8407
999	2.965		999	3.0576		999	3.2321		999	2.8904
1000	3.7708		1000	3.4146		1000	3.3922		1000	3.054

## Sheet: Sfig 5c
Rev1-dATP (Hoogsteen) Ternary Complex						Rev1-dATP (Hoogsteen) Ternary Complex
Replicate Simulation #1						Replicate Simulation #2
R324 Nε - dATP N7			R324 Nη - dATP N6			R324 Nε - dATP N7			R324 Nη - dATP N6
time(ns)	distance (Å)		time(ns)	distance (Å)		time(ns)	distance (Å)		time(ns)	distance (Å)
1	2.9605		1	4.2682		1	3.1085		1	4.8001
2	2.9626		2	3.1459		2	3.3311		2	4.2658
3	3.9645		3	6.4064		3	3.0918		3	5.0588
4	3.178		4	4.2064		4	3.3574		4	4.974
5	2.9848		5	4.7711		5	3.4285		5	5.5883
6	2.8179		6	3.942		6	3.1537		6	4.7373
7	2.8796		7	3.6043		7	3.2518		7	4.7288
8	2.9259		8	3.3432		8	3.2186		8	4.36
9	3.0991		9	4.9114		9	2.9072		9	3.5504
10	3.0804		10	3.3052		10	3.5641		10	5.0068
11	2.9576		11	3.6256		11	3.3253		11	4.7564
12	2.9186		12	3.8196		12	3.3694		12	5.5775
13	3.3215		13	3.5397		13	3.1815		13	4.6291
14	2.9519		14	4.7548		14	3.0548		14	3.6273
15	3.3797		15	5.4839		15	3.2591		15	4.4524
16	2.9476		16	3.671		16	3.1968		16	4.7197
17	3.2976		17	4.4207		17	3.4152		17	4.9294
18	3.4203		18	3.3732		18	4.1678		18	5.0017
19	2.9667		19	3.3721		19	3.0741		19	4.8672
20	3.2825		20	4.6739		20	3.2772		20	4.9832
21	3.0055		21	4.0478		21	3.664		21	5.2953
22	3.7112		22	5.2136		22	4.2781		22	5.2624
23	4.0466		23	6.2034		23	4.6299		23	5.2636
24	3.9562		24	5.2361		24	3.2777		24	4.5475
25	3.6845		25	5.1112		25	3.9895		25	5.9775
26	3.3572		26	4.34		26	3.2698		26	5.4381
27	3.476		27	4.5687		27	4.1581		27	5.5928
28	3.1083		28	4.1962		28	3.6092		28	5.3073
29	4.2303		29	5.2034		29	3.3479		29	4.4167
30	3.5322		30	4.2291		30	3.6065		30	5.1366
31	3.8308		31	5.5377		31	3.3756		31	5.3972
32	3.8963		32	5.4922		32	2.9225		32	3.7505
33	3.3776		33	4.8342		33	3.8407		33	5.0807
34	3.2881		34	3.8894		34	3.1062		34	4.6302
35	3.297		35	4.0614		35	3.8704		35	5.337
36	4.0862		36	5.4257		36	3.345		36	4.8927
37	3.4533		37	4.7677		37	3.2421		37	4.8634
38	3.1264		38	4.2168		38	3.5604		38	5.1265
39	3.8351		39	4.8941		39	3.1606		39	4.107
40	3.847		40	4.9457		40	3.7218		40	5.3789
41	3.8099		41	5.4064		41	3.7336		41	4.6255
42	3.434		42	4.5675		42	3.145		42	4.1857
43	3.7768		43	5.421		43	2.7826		43	3.5642
44	3.7325		44	5.3989		44	3.2353		44	3.7386
45	3.282		45	4.6847		45	3.5207		45	4.017
46	3.6032		46	5.1767		46	4.0601		46	5.3661
47	3.4278		47	4.4213		47	3.832		47	4.0587
48	3.1097		48	4.8348		48	4.5061		48	5.2599
49	3.4937		49	5.0576		49	4.3626		49	5.9249
50	3.4447		50	5.1697		50	3.6559		50	4.3028
51	3.5088		51	4.9687		51	3.2353		51	4.389
52	4.4846		52	6.2736		52	4.2842		52	4.8951
53	3.4314		53	4.1611		53	4.3927		53	5.0302
54	3.9051		54	5.0543		54	4.0554		54	5.4013
55	3.5224		55	4.275		55	4.3958		55	5.629
56	3.7857		56	5.7287		56	4.5058		56	5.7647
57	3.5744		57	4.2098		57	4.3429		57	5.4522
58	3.5387		58	5.5601		58	4.6608		58	5.9595
59	4.2131		59	5.3836		59	4.2379		59	5.0564
60	3.5153		60	4.8924		60	4.3066		60	5.4486
61	4.379		61	5.3544		61	4.3701		61	5.538
62	7.264		62	9.2343		62	3.6662		62	4.4803
63	8.1897		63	10.4034		63	3.8324		63	5.2394
64	3.5862		64	4.6167		64	4.9194		64	5.8888
65	3.2443		65	4.628		65	3.7596		65	4.0278
66	3.2656		66	4.2049		66	3.9567		66	4.8734
67	7.3108		67	9.2879		67	3.5719		67	4.903
68	3.6957		68	5.5817		68	4.1534		68	4.7344
69	3.613		69	5.4915		69	3.3414		69	4.2316
70	3.9408		70	5.1928		70	3.1859		70	4.3411
71	3.9743		71	5.1589		71	4.3178		71	4.7905
72	3.7182		72	5.1014		72	4.2669		72	4.8012
73	3.2874		73	4.7148		73	3.69		73	5.5178
74	3.3287		74	4.9815		74	4.0395		74	5.4167
75	4.3023		75	5.2199		75	3.3485		75	4.3033
76	4.2023		76	6.2852		76	3.584		76	4.8093
77	3.6133		77	4.7216		77	3.6994		77	4.9185
78	3.6928		78	4.6143		78	4.4892		78	5.8303
79	4.3444		79	5.8488		79	4.5133		79	5.7936
80	3.9966		80	4.7496		80	4.2176		80	5.4625
81	3.6344		81	4.852		81	4.4149		81	5.2031
82	3.3608		82	4.2448		82	4.0165		82	5.2234
83	3.4025		83	5.2604		83	3.5778		83	4.5143
84	3.1169		84	4.525		84	3.7223		84	5.1211
85	3.3934		85	4.6857		85	3.8518		85	5.3191
86	4.2715		86	6.0126		86	3.6852		86	4.5078
87	4.4748		87	6.1426		87	4.8228		87	6.1254
88	3.193		88	4.5224		88	4.6896		88	5.8703
89	3.32		89	4.7223		89	3.9495		89	5.6183
90	3.0912		90	4.2883		90	4.5351		90	5.4412
91	4.8645		91	6.8579		91	4.5989		91	5.8119
92	4.6688		92	5.7342		92	4.0734		92	5.7824
93	4.0591		93	5.2238		93	4.5918		93	5.9703
94	4.6293		94	5.0558		94	4.3372		94	5.5753
95	3.1591		95	3.446		95	4.8581		95	6.2827
96	3.175		96	3.8417		96	3.8047		96	4.9555
97	3.0838		97	4.7166		97	4.3823		97	5.1129
98	2.9004		98	3.0769		98	4.1038		98	5.4916
99	2.9508		99	3.8133		99	4.3842		99	4.978
100	3.6711		100	3.7076		100	3.5758		100	4.9943
101	3.0596		101	4.8087		101	3.6524		101	4.4524
102	4.9047		102	5.9812		102	4.3034		102	5.7968
103	3.4603		103	4.6095		103	3.8243		103	5.2386
104	3.4315		104	5.0465		104	4.3972		104	5.8618
105	4.293		105	3.4827		105	4.7481		105	5.8001
106	2.8363		106	3.7898		106	4.7724		106	6.4028
107	3.1624		107	4.4183		107	4.5556		107	5.7244
108	3.3336		108	3.7757		108	4.8161		108	6.1725
109	2.9653		109	3.6927		109	3.9104		109	4.7642
110	3.05		110	3.9288		110	4.2058		110	5.7193
111	3.0674		111	3.3777		111	3.8782		111	5.5829
112	2.914		112	3.5695		112	4.5851		112	5.4469
113	3.2159		113	3.9325		113	4.2776		113	5.8634
114	2.8759		114	3.4326		114	5.2229		114	6.87
115	3.1144		115	3.4799		115	4.1784		115	5.3454
116	3.1414		116	3.8954		116	3.6001		116	5.1258
117	2.909		117	3.2714		117	4.031		117	5.4691
118	3.0046		118	4.0475		118	3.6795		118	4.8424
119	3.1745		119	3.2995		119	3.7446		119	5.0875
120	3.1945		120	4.535		120	4.3323		120	4.8595
121	3.0718		121	3.4769		121	4.3263		121	4.9839
122	3.2494		122	4.7857		122	3.9741		122	5.6734
123	4.6045		123	6.1728		123	4.1601		123	5.5342
124	3.0424		124	3.9066		124	3.4154		124	4.5483
125	3.3623		125	4.3462		125	4.8509		125	6.0615
126	3.3305		126	4.7631		126	4.465		126	5.8847
127	3.2317		127	5.0669		127	4.0105		127	5.0754
128	3.1111		128	3.5531		128	3.5848		128	4.7146
129	3.177		129	4.0571		129	4.1641		129	5.1971
130	3.1655		130	3.14		130	4.1203		130	5.1453
131	3.3526		131	4.3285		131	3.7115		131	4.935
132	2.9854		132	4.6249		132	3.7903		132	5.2058
133	2.9871		133	4.2501		133	4.3623		133	6.2215
134	2.9819		134	3.849		134	4.9497		134	5.7161
135	3.4827		135	4.9701		135	4.437		135	5.5005
136	3.1873		136	3.3978		136	4.6421		136	6.0108
137	3.8355		137	5.0516		137	4.3921		137	5.8709
138	3.1038		138	3.5027		138	4.165		138	5.9164
139	5.7126		139	7.0636		139	3.9406		139	5.3491
140	3.3055		140	3.1053		140	4.1802		140	5.4451
141	3.1272		141	4.3033		141	4.0184		141	5.4021
142	3.0426		142	4.7525		142	4.2393		142	5.4927
143	3.7767		143	5.2949		143	4.0521		143	5.4137
144	3.7807		144	3.6731		144	4.08		144	5.6834
145	3.9496		145	4.402		145	3.767		145	5.5442
146	2.8183		146	3.4778		146	4.2282		146	5.5467
147	3.6675		147	4.8422		147	4.1833		147	5.5126
148	3.6982		148	4.7496		148	4.2933		148	5.6407
149	3.3756		149	4.79		149	4.0584		149	5.724
150	2.9222		150	3.3661		150	4.1286		150	5.0589
151	3.408		151	4.4204		151	4.427		151	6.0955
152	3.989		152	4.8856		152	5.1085		152	5.9365
153	3.8186		153	4.4965		153	4.4439		153	5.8606
154	3.4381		154	4.1269		154	4.2094		154	5.4076
155	3.1819		155	3.4783		155	3.6583		155	5.2195
156	4.3219		156	5.1758		156	3.9142		156	5.1032
157	4.4458		157	5.4476		157	4.5556		157	6.0928
158	3.6328		158	4.1588		158	4.0064		158	5.3623
159	4.2405		159	3.982		159	4.084		159	5.4549
160	4.3902		160	4.8965		160	4.3332		160	6.1888
161	3.7912		161	4.9064		161	4.3685		161	5.4781
162	4.8017		162	5.7804		162	4.4001		162	5.5099
163	2.9427		163	4.2372		163	4.5321		163	6.0178
164	3.3654		164	3.354		164	4.7226		164	6.3741
165	3.6215		165	4.396		165	4.446		165	5.3329
166	3.6961		166	4.6763		166	4.2907		166	5.2572
167	3.0866		167	3.797		167	4.7381		167	5.8838
168	2.9259		168	4.3135		168	4.6464		168	5.844
169	8.0089		169	6.8559		169	4.4264		169	5.4269
170	7.6969		170	6.4664		170	3.8677		170	5.0748
171	6.7664		171	5.1172		171	4.7675		171	5.785
172	7.1614		172	5.8979		172	4.492		172	6.1341
173	7.7847		173	6.8727		173	4.3742		173	5.6059
174	7.1283		174	6.9656		174	4.3996		174	5.8381
175	6.6047		175	6.1837		175	4.0206		175	5.4616
176	6.3187		176	6.3587		176	4.8156		176	5.4664
177	6.4384		177	6.0824		177	4.8034		177	6.3315
178	8.3793		178	7.9254		178	4.4946		178	5.9296
179	8.3883		179	7.08		179	4.2781		179	5.5351
180	8.6445		180	8.3978		180	4.654		180	5.1339
181	8.031		181	7.7788		181	4.4654		181	5.2886
182	7.8668		182	7.3994		182	4.3546		182	5.7524
183	8.4696		183	7.611		183	4.3359		183	5.6085
184	7.5804		184	6.3599		184	3.8848		184	4.4774
185	7.2438		185	6.486		185	4.3065		185	5.5152
186	7.9609		186	7.1963		186	4.7922		186	5.4935
187	8.0351		187	8.5519		187	4.3737		187	5.372
188	7.3604		188	7.4306		188	4.2934		188	5.16
189	7.4732		189	7.3878		189	4.4652		189	5.5543
190	7.9752		190	7.3262		190	4.1868		190	5.4117
191	8.1614		191	8.153		191	4.2678		191	5.1807
192	8.0896		192	7.7606		192	4.3458		192	5.1979
193	7.7918		193	7.6587		193	4.3419		193	5.6134
194	7.6136		194	7.2663		194	4.3138		194	5.0703
195	7.9849		195	7.2383		195	3.927		195	5.2644
196	7.3753		196	6.0106		196	4.2942		196	5.0674
197	7.8244		197	6.6393		197	4.41		197	5.4722
198	7.747		198	6.823		198	4.5181		198	4.7688
199	7.189		199	7.0595		199	4.5495		199	5.894
200	7.3911		200	7.0714		200	4.4592		200	5.1454
201	7.3108		201	7.2101		201	4.5478		201	5.6147
202	7.1878		202	7.0507		202	4.3377		202	5.4407
203	7.7245		203	7.1505		203	4.5693		203	5.805
204	6.9123		204	6.7035		204	4.3726		204	5.2424
205	7.6684		205	8.4705		205	4.733		205	6.1362
206	7.8386		206	7.4444		206	4.0881		206	5.2036
207	7.1051		207	7.7625		207	4.3928		207	4.9941
208	8.0328		208	8.2574		208	4.8745		208	6.9983
209	8.0315		209	7.4521		209	4.4517		209	5.5991
210	8.103		210	7.2301		210	4.0827		210	5.4455
211	8.4559		211	7.1553		211	3.9069		211	5.669
212	8.1888		212	7.5519		212	3.5806		212	5.3562
213	8.1258		213	7.1733		213	4.7917		213	6.0503
214	7.3123		214	6.2969		214	4.0288		214	5.186
215	7.0355		215	6.6272		215	4.3462		215	5.4662
216	7.7409		216	6.881		216	4.8775		216	6.1901
217	7.3075		217	6.6052		217	4.4591		217	5.3659
218	7.036		218	6.7508		218	4.2326		218	5.5156
219	7.3153		219	6.9191		219	4.5385		219	5.601
220	6.3966		220	5.6916		220	4.0381		220	4.8314
221	7.7403		221	7.8693		221	4.6794		221	5.5114
222	7.7002		222	7.7856		222	4.2173		222	5.124
223	8.1175		223	7.573		223	4.8589		223	5.5135
224	8.6517		224	8.2752		224	4.3195		224	5.2785
225	7.3595		225	7.0242		225	4.1489		225	4.8008
226	8.3512		226	7.085		226	4.4919		226	5.4248
227	7.7976		227	7.054		227	4.6755		227	6.1891
228	8.2878		228	7.4702		228	4.2078		228	5.4159
229	7.7989		229	7.139		229	4.3686		229	4.8185
230	7.0045		230	6.0869		230	3.9262		230	4.8028
231	7.1849		231	6.5005		231	4.3727		231	4.9473
232	7.8784		232	7.2469		232	4.618		232	5.3663
233	7.6235		233	6.5438		233	4.4695		233	5.5009
234	7.6455		234	7.0428		234	4.2007		234	5.1235
235	8.1458		235	7.3319		235	4.7577		235	4.8371
236	8.3005		236	7.9832		236	4.4076		236	6.0854
237	7.5733		237	6.8437		237	4.0603		237	5.2511
238	8.5922		238	8.0988		238	3.587		238	4.7379
239	7.5953		239	6.0644		239	4.2374		239	5.3848
240	6.9651		240	7.0061		240	4.3637		240	5.1998
241	6.2276		241	5.5409		241	4.6132		241	5.5322
242	7.7637		242	7.4024		242	4.5844		242	5.77
243	6.82		243	6.6306		243	4.7034		243	5.6249
244	7.3409		244	6.8283		244	4.347		244	5.3622
245	7.9718		245	7.2272		245	4.6167		245	5.8765
246	6.6038		246	6.6339		246	3.8872		246	4.8861
247	6.8136		247	6.3917		247	4.087		247	4.7018
248	7.0541		248	6.5087		248	4.4803		248	5.4023
249	6.9329		249	6.3053		249	4.9884		249	6.0988
250	7.5637		250	6.9848		250	4.0688		250	5.4631
251	7.7417		251	7.0316		251	4.0936		251	5.1712
252	7.5595		252	6.6966		252	4.3869		252	5.305
253	8.1865		253	7.9312		253	4.7693		253	5.8897
254	6.5869		254	6.4555		254	4.7486		254	6.4223
255	7.9513		255	7.9177		255	4.6532		255	6.0904
256	8.3078		256	7.357		256	4.148		256	5.4813
257	7.3768		257	6.5322		257	4.2506		257	5.0471
258	7.428		258	8.0344		258	4.4983		258	5.2447
259	7.4996		259	6.3701		259	4.2754		259	5.4594
260	7.474		260	6.6015		260	4.2267		260	5.2392
261	7.2886		261	6.1705		261	4.7139		261	6.1999
262	7.9789		262	6.9503		262	4.9412		262	6.8009
263	7.6311		263	6.9012		263	4.5652		263	6.0568
264	7.7579		264	6.6624		264	4.9798		264	5.8892
265	7.7608		265	6.9182		265	4.2968		265	5.4068
266	8.1367		266	7.2118		266	4.064		266	5.3196
267	7.6916		267	6.6871		267	4.2295		267	5.008
268	7.4061		268	7.5986		268	4.6905		268	6.7432
269	6.8961		269	6.3143		269	4.1604		269	5.8439
270	6.3025		270	6.3201		270	4.2253		270	5.6196
271	8.2216		271	6.8828		271	4.1081		271	5.1898
272	7.2262		272	6.3729		272	4.5645		272	5.9242
273	7.1867		273	6.7513		273	4.1673		273	5.7256
274	7.9806		274	6.8253		274	4.2913		274	5.6341
275	7.9212		275	7.4559		275	4.0119		275	5.3052
276	8.0779		276	7.1208		276	3.8912		276	5.2867
277	8.1467		277	7.6086		277	3.6046		277	3.5171
278	7.1058		278	6.443		278	4.4959		278	5.1677
279	7.6042		279	7.5522		279	4.4691		279	5.8644
280	7.7286		280	7.1374		280	4.4908		280	5.8397
281	7.2532		281	6.7719		281	4.3813		281	5.7902
282	7.5836		282	6.5667		282	4.7499		282	6.2765
283	8.066		283	6.5353		283	4.3582		283	5.4754
284	8.1687		284	7.1338		284	4.1402		284	5.3535
285	8.0877		285	7.687		285	4.2058		285	5.5561
286	7.7949		286	7.2086		286	4.8246		286	5.8955
287	7.789		287	6.9433		287	4.478		287	6.2826
288	7.5361		288	6.9165		288	4.0335		288	5.1572
289	7.9041		289	6.8203		289	4.8358		289	5.6282
290	7.5477		290	6.892		290	3.3567		290	4.9683
291	7.4443		291	7.1353		291	3.5143		291	4.8595
292	7.6089		292	6.2651		292	3.955		292	5.1841
293	7.2975		293	6.7983		293	4.4987		293	5.8398
294	7.0572		294	6.7898		294	3.7571		294	4.5801
295	6.373		295	5.4691		295	3.8045		295	4.6181
296	5.9805		296	6.2975		296	4.1223		296	5.6117
297	7.645		297	7.2335		297	3.4663		297	4.3982
298	7.2469		298	7.3387		298	4.1782		298	5.4415
299	6.91		299	6.5033		299	4.3201		299	5.1356
300	7.4543		300	6.5965		300	3.6163		300	5.0361
301	6.996		301	7.8168		301	3.365		301	4.5541
302	7.3914		302	6.0599		302	4.5129		302	5.7977
303	6.1553		303	5.8715		303	3.8077		303	4.9312
304	7.8058		304	7.8698		304	3.9793		304	5.4776
305	8.4098		305	8.0743		305	4.1407		305	5.1826
306	7.1931		306	7.4347		306	3.9789		306	5.3251
307	5.9253		307	6.3365		307	3.6092		307	5.1026
308	7.5224		308	6.7909		308	4.2438		308	5.5133
309	7.6346		309	6.773		309	3.4599		309	4.4715
310	7.1692		310	6.3033		310	3.2423		310	4.3686
311	7.6361		311	6.7605		311	3.861		311	4.9314
312	6.8739		312	5.8871		312	4.0705		312	4.7398
313	7.6895		313	7.078		313	3.8464		313	5.0866
314	7.2214		314	6.9141		314	3.7043		314	4.6577
315	7.5694		315	5.9046		315	4.665		315	5.6245
316	8.0965		316	6.7372		316	4.8297		316	5.5414
317	7.8892		317	7.1143		317	4.2062		317	5.7016
318	7.6926		318	7.2459		318	4.4315		318	5.877
319	7.9615		319	7.3957		319	3.9615		319	5.3916
320	6.587		320	7.1629		320	3.4036		320	5.2338
321	8.1369		321	7.6274		321	4.1038		321	5.6658
322	7.4384		322	6.4249		322	3.4232		322	5.1301
323	7.6356		323	7.4756		323	3.4914		323	4.4713
324	8.4678		324	7.6006		324	3.6825		324	4.6461
325	8.0497		325	6.8228		325	3.2337		325	4.7434
326	7.6513		326	6.8265		326	4.8567		326	5.9678
327	7.7602		327	7.1033		327	3.9197		327	4.4244
328	8.2547		328	6.6769		328	3.4554		328	5.2961
329	7.5042		329	6.25		329	5.5068		329	7.3215
330	7.3743		330	6.7202		330	5.4523		330	7.1963
331	7.4766		331	6.9787		331	4.419		331	6.9718
332	6.7792		332	6.2336		332	5.5554		332	6.9663
333	8.0025		333	7.6679		333	4.3183		333	5.76
334	6.7177		334	6.7726		334	6.0423		334	7.7281
335	7.5259		335	6.8892		335	3.7757		335	6.1504
336	7.5265		336	5.6027		336	5.5257		336	7.2089
337	7.6611		337	6.9271		337	5.2979		337	6.8536
338	8.018		338	6.9328		338	6.0187		338	6.8314
339	6.2302		339	6.1155		339	5.773		339	6.8738
340	7.2004		340	6.7395		340	8.0749		340	7.6161
341	6.9916		341	6.1482		341	7.9605		341	7.0952
342	7.6617		342	6.5877		342	8.0988		342	7.838
343	7.5569		343	7.0087		343	8.6114		343	8.6435
344	8.0082		344	7.2406		344	8.0019		344	7.5945
345	7.1626		345	6.2125		345	7.7544		345	7.1641
346	7.4111		346	6.3516		346	8.7361		346	8.3417
347	7.4665		347	7.0194		347	8.4119		347	8.1407
348	7.5095		348	6.9293		348	8.6127		348	8.1256
349	7.5461		349	7.5051		349	8.4845		349	7.3176
350	7.8142		350	7.2372		350	8.4679		350	8.2037
351	7.6013		351	6.829		351	8.8009		351	7.652
352	8.0954		352	6.651		352	9.068		352	8.3145
353	8.1297		353	7.2316		353	9.2667		353	8.0156
354	7.8074		354	7.2939		354	8.6647		354	8.0459
355	8.2122		355	7.2012		355	8.8923		355	7.7611
356	8.0166		356	7.4198		356	8.4471		356	7.0712
357	7.4138		357	6.5027		357	9.3037		357	7.9211
358	7.5613		358	6.8142		358	8.2395		358	7.5299
359	8.1975		359	7.0166		359	8.7378		359	8.3009
360	7.9793		360	7.4296		360	8.3284		360	7.5239
361	7.5211		361	6.4442		361	8.1219		361	7.4014
362	7.6354		362	6.7797		362	8.0534		362	7.4966
363	8.0593		363	6.8236		363	8.2296		363	7.2084
364	7.2698		364	6.4879		364	7.6816		364	6.4003
365	6.5825		365	6.6461		365	8.3095		365	7.0076
366	6.7527		366	6.2707		366	8.3333		366	7.1979
367	7.3787		367	6.9102		367	8.3061		367	6.8352
368	7.7178		368	7.0364		368	8.3974		368	6.9166
369	7.9046		369	7.5784		369	8.0526		369	6.5428
370	7.8633		370	7.1786		370	8.3396		370	6.5937
371	7.8001		371	7.4284		371	8.1016		371	6.79
372	8.4882		372	7.542		372	8.5291		372	6.8652
373	8.189		373	7.624		373	8.1095		373	6.9432
374	7.4078		374	6.4903		374	8.2249		374	6.6972
375	7.6336		375	7.0448		375	8.0938		375	6.6272
376	7.7477		376	6.7649		376	8.0105		376	7.1636
377	7.3457		377	6.6751		377	7.6267		377	6.7164
378	7.1401		378	6.649		378	7.7319		378	6.6501
379	7.2633		379	6.2157		379	8.7211		379	7.8167
380	8.1283		380	7.2799		380	8.3555		380	7.4301
381	8.0115		381	8.1176		381	8.9272		381	7.8357
382	7.6127		382	6.5885		382	8.7823		382	7.2909
383	7.8479		383	6.8751		383	8.7844		383	7.7082
384	7.752		384	7.4466		384	8.2163		384	6.6828
385	7.8263		385	7.1998		385	8.444		385	6.8457
386	8.1689		386	6.5987		386	8.1213		386	7.1192
387	7.6431		387	6.839		387	8.9627		387	8.1728
388	8.1807		388	7.5206		388	8.3897		388	7.0441
389	8.0906		389	6.8882		389	8.9997		389	7.8681
390	7.2647		390	6.6346		390	8.2264		390	6.7404
391	7.1842		391	5.925		391	8.8654		391	7.4649
392	7.5243		392	6.6533		392	8.5985		392	7.2572
393	7.9977		393	6.9571		393	8.6152		393	7.1405
394	7.9904		394	6.6484		394	8.81		394	7.5412
395	8.3611		395	7.444		395	8.6001		395	6.9813
396	7.6141		396	6.5164		396	8.4959		396	7.1229
397	8.3588		397	7.6335		397	8.4754		397	7.6484
398	7.9728		398	7.9187		398	8.2752		398	7.3451
399	7.4529		399	6.9111		399	8.5561		399	7.5184
400	8.018		400	7.3863		400	7.6144		400	6.9125
401	7.4857		401	6.8104		401	8.1579		401	6.8973
402	7.5232		402	6.1881		402	8.0849		402	6.9139
403	7.9685		403	6.9501		403	8.0517		403	6.7481
404	7.8477		404	7.0645		404	8.6764		404	7.7757
405	7.1071		405	6.7848		405	8.3859		405	7.428
406	7.7703		406	7.0005		406	8.7108		406	7.5939
407	7.0379		407	6.572		407	8.5695		407	7.2824
408	7.6401		408	6.479		408	8.2818		408	6.6804
409	7.7829		409	7.2903		409	8.315		409	6.9388
410	7.5601		410	7.4871		410	8.6906		410	7.3661
411	7.7401		411	6.9253		411	8.6607		411	7.1657
412	7.8565		412	6.6451		412	8.3193		412	6.7979
413	7.9789		413	7.3639		413	8.576		413	7.0131
414	8.032		414	6.9242		414	8.8242		414	7.2571
415	7.9007		415	6.9571		415	8.2935		415	7.0422
416	7.9619		416	6.7053		416	8.619		416	7.4423
417	7.6961		417	6.6398		417	8.6441		417	7.6343
418	7.3564		418	6.9048		418	8.3288		418	7.0428
419	7.7423		419	7.3645		419	8.2965		419	7.8146
420	7.8745		420	6.722		420	8.3473		420	6.8943
421	7.847		421	7.1548		421	8.4364		421	7.5112
422	6.7444		422	6.1889		422	8.3201		422	7.4672
423	7.7129		423	8.1938		423	8.4679		423	7.6661
424	7.526		424	6.6582		424	8.9463		424	7.8969
425	8.032		425	7.0322		425	8.0411		425	7.3937
426	7.2854		426	6.4852		426	8.6811		426	7.8036
427	7.9107		427	7.5292		427	8.1044		427	7.2012
428	8.2654		428	8.0895		428	8.0948		428	7.3884
429	7.1414		429	6.8217		429	8.0609		429	6.9029
430	6.4957		430	6.0873		430	8.7343		430	7.9609
431	8.0487		431	7.6121		431	8.4364		431	7.4305
432	7.3939		432	6.8733		432	8.1369		432	6.9196
433	7.6611		433	6.9689		433	8.7011		433	7.5824
434	8.2781		434	7.3997		434	8.9577		434	7.9087
435	7.8944		435	7.0349		435	8.9044		435	7.408
436	7.3819		436	6.4385		436	8.5042		436	7.3237
437	7.406		437	7.1266		437	8.663		437	7.3863
438	7.3559		438	7.1061		438	8.3471		438	7.0622
439	8.087		439	7.3142		439	8.9669		439	7.9612
440	7.3474		440	6.8167		440	8.7349		440	7.9496
441	7.412		441	6.9175		441	7.9633		441	6.7466
442	7.3141		442	6.4648		442	8.4997		442	7.1696
443	7.3445		443	6.2595		443	9.0593		443	8.3512
444	7.1812		444	6.5175		444	8.5633		444	7.7534
445	7.5503		445	6.2587		445	8.354		445	7.4604
446	7.1407		446	6.2779		446	8.3021		446	7.4597
447	7.5671		447	6.7294		447	8.6072		447	8.0582
448	7.1638		448	6.498		448	8.0306		448	7.5077
449	7.5396		449	7.0497		449	8.2481		449	6.9562
450	8.0883		450	7.0429		450	8.6846		450	7.4465
451	6.8211		451	6.7547		451	8.6961		451	7.9271
452	7.5861		452	6.8057		452	8.1735		452	7.2103
453	7.2503		453	6.7018		453	8.3946		453	7.1533
454	7.644		454	6.5562		454	8.747		454	7.5823
455	7.7782		455	7.5731		455	8.3637		455	7.2937
456	7.5109		456	6.8049		456	8.7205		456	7.791
457	7.4872		457	7.4606		457	8.628		457	7.6341
458	7.3296		458	6.5885		458	7.976		458	7.2393
459	6.0367		459	6.4207		459	8.4382		459	7.2846
460	7.385		460	6.2956		460	8.3441		460	7.1896
461	7.5209		461	7.4331		461	8.5923		461	7.6878
462	7.1458		462	6.5334		462	8.1654		462	6.9488
463	7.6058		463	6.5774		463	8.1223		463	6.5073
464	7.7272		464	7.2942		464	8.5187		464	7.2081
465	8.1906		465	7.6229		465	7.9712		465	7.2056
466	7.3294		466	7.4919		466	8.3708		466	7.5644
467	7.782		467	7.5229		467	8.7954		467	7.7626
468	7.8579		468	7.2134		468	8.3622		468	7.1547
469	7.456		469	6.9172		469	8.6952		469	8.0387
470	7.7423		470	6.9794		470	8.2851		470	7.4007
471	7.1918		471	6.6981		471	8.4936		471	7.8306
472	7.2234		472	6.9241		472	8.3746		472	7.5774
473	8.4033		473	7.8406		473	8.7305		473	7.8327
474	7.6719		474	6.9552		474	8.3206		474	7.75
475	7.6221		475	6.8067		475	9.0645		475	7.9796
476	7.7353		476	6.926		476	8.2756		476	7.4697
477	7.737		477	7.0881		477	7.782		477	6.3947
478	6.5084		478	6.2678		478	8.5867		478	7.5365
479	7.8565		479	7.0305		479	8.4109		479	7.551
480	7.8955		480	6.9641		480	8.3547		480	7.366
481	7.4403		481	7.3189		481	8.0453		481	6.8253
482	7.4633		482	6.0713		482	8.0633		482	6.9674
483	8.1092		483	7.4495		483	8.5669		483	7.3501
484	8.0905		484	7.7421		484	8.5995		484	7.6708
485	7.9635		485	6.9513		485	8.182		485	6.8406
486	8.125		486	7.5194		486	8.4409		486	7.4398
487	7.7277		487	7.3337		487	9.2219		487	8.288
488	8.1275		488	7.4298		488	8.224		488	7.0457
489	8.0174		489	7.0485		489	8.0744		489	6.8452
490	7.7674		490	7.0952		490	8.2078		490	7.0522
491	7.8774		491	7.0403		491	8.2164		491	6.9943
492	7.91		492	7.2828		492	8.4525		492	7.561
493	7.9019		493	7.0391		493	8.6359		493	7.2362
494	7.9242		494	7.6315		494	8.6166		494	6.8357
495	7.8319		495	7.5874		495	7.6943		495	6.2226
496	7.69		496	7.5236		496	8.9928		496	7.8404
497	7.6943		497	7.4765		497	8.4785		497	6.9037
498	8.5291		498	7.8104		498	8.205		498	7.0335
499	7.7491		499	7.5966		499	8.3826		499	7.5011
500	8.0253		500	7.8714		500	8.1481		500	7.0625
501	7.7693		501	7.3974		501	8.3939		501	7.1177
502	8.0658		502	7.7768		502	8.7175		502	7.5606
503	7.9665		503	7.6553		503	8.5422		503	7.1656
504	7.493		504	7.0077		504	8.2688		504	7.3363
505	7.8132		505	7.6814		505	8.2442		505	6.9432
506	7.5695		506	6.9072		506	8.2167		506	7.1465
507	7.9086		507	7.8203		507	8.0532		507	7.0381
508	7.8397		508	7.3605		508	8.7017		508	7.4944
509	7.5714		509	7.6375		509	7.8516		509	7.1972
510	7.1007		510	6.8487		510	8.2243		510	6.9025
511	8.0306		511	7.6993		511	7.9398		511	6.8041
512	7.3267		512	6.6981		512	7.9724		512	6.9395
513	7.2062		513	7.0996		513	8.1595		513	7.4242
514	6.9465		514	6.5633		514	8.5202		514	7.4343
515	7.0073		515	6.6081		515	8.3861		515	6.9204
516	7.6029		516	7.2202		516	9.0416		516	7.9757
517	8.0456		517	7.3667		517	8.8152		517	7.4543
518	7.5874		518	7.3535		518	8.2667		518	7.2182
519	8.8366		519	8.9956		519	8.2145		519	7.0075
520	8.4824		520	8.6677		520	8.0441		520	7.1754
521	8.4961		521	8.6527		521	8.2066		521	7.3439
522	8.5014		522	7.8757		522	8.2863		522	7.1738
523	8.2988		523	8.616		523	8.2044		523	7.3334
524	8.0533		524	8.6719		524	8.5912		524	7.5385
525	7.6017		525	7.5151		525	7.9256		525	6.9522
526	7.912		526	7.4472		526	8.4422		526	7.6592
527	8.7658		527	8.7199		527	8.153		527	6.9367
528	8.3645		528	8.6791		528	8.6643		528	7.4756
529	8.0904		529	8.4413		529	8.3391		529	6.9032
530	7.8433		530	7.7774		530	8.7898		530	7.7432
531	7.3696		531	8.3829		531	7.9579		531	6.3994
532	8.3931		532	7.7996		532	8.6548		532	7.529
533	7.9287		533	8.4554		533	8.4913		533	6.6427
534	8.0757		534	8.2927		534	8.3107		534	7.4506
535	8.5301		535	7.7712		535	9.0959		535	7.6908
536	7.9984		536	7.6055		536	8.4119		536	6.9725
537	6.4865		537	7.5239		537	8.3458		537	6.6258
538	8.222		538	8.1169		538	8.5471		538	6.807
539	8.4553		539	8.9299		539	8.5726		539	7.0846
540	8.0006		540	7.6769		540	9.3371		540	7.9185
541	8.2469		541	9.1945		541	8.2893		541	6.884
542	8.0197		542	8.5689		542	7.9269		542	6.3328
543	8.4813		543	8.3754		543	8.1415		543	6.5095
544	7.9223		544	8.321		544	8.7297		544	7.4811
545	8.2574		545	8.1901		545	8.6811		545	7.6887
546	8.6693		546	7.8597		546	8.5837		546	6.851
547	9.0187		547	8.3951		547	8.065		547	6.7863
548	8.5349		548	8.3836		548	8.7696		548	7.0546
549	8.9788		549	7.4082		549	8.5385		549	7.3076
550	8.8371		550	8.1404		550	8.2463		550	6.7122
551	8.9169		551	7.8362		551	8.9096		551	7.8185
552	8.4532		552	7.7959		552	8.1461		552	7.2861
553	8.8386		553	7.816		553	8.4698		553	7.8054
554	9.2567		554	8.2445		554	7.8228		554	6.3599
555	8.3607		555	7.3103		555	8.4633		555	7.1034
556	8.6049		556	7.5647		556	8.0881		556	7.0931
557	8.9973		557	7.7177		557	8.2229		557	7.2567
558	9.1089		558	8.0934		558	8.7989		558	7.3074
559	8.6624		559	8.0525		559	8.3551		559	7.6523
560	8.7171		560	7.8866		560	7.9841		560	6.8131
561	9.297		561	8.0455		561	8.794		561	7.7903
562	8.8435		562	7.4667		562	8.4473		562	7.2823
563	8.9129		563	7.9122		563	8.7618		563	8.0086
564	8.2128		564	7.5332		564	7.8624		564	6.5877
565	8.8484		565	7.7588		565	8.5342		565	6.7163
566	8.2681		566	7.6201		566	8.2274		566	6.7485
567	8.6241		567	7.6127		567	8.7577		567	7.5373
568	8.1089		568	7.0562		568	8.4481		568	7.608
569	8.8214		569	7.7966		569	8.2868		569	6.7239
570	8.6318		570	8.1027		570	8.1743		570	7.3419
571	8.821		571	7.7916		571	8.4309		571	6.8252
572	8.976		572	8.4741		572	8.3193		572	7.0499
573	8.9403		573	8.3334		573	7.9359		573	6.971
574	8.3177		574	8.1662		574	7.522		574	6.9408
575	7.974		575	7.6358		575	8.9958		575	7.6493
576	8.6685		576	7.8086		576	8.2601		576	7.5882
577	8.5194		577	7.1839		577	8.0706		577	6.8192
578	8.805		578	7.6128		578	7.7826		578	5.4413
579	8.5228		579	7.4884		579	8.5825		579	7.859
580	9.0677		580	8.3301		580	8.4494		580	7.3685
581	8.5634		581	7.1244		581	8.5744		581	7.1195
582	8.1658		582	7.2072		582	8.2145		582	6.9292
583	9.0445		583	8.6835		583	8.0183		583	7.5364
584	8.4612		584	7.584		584	8.2861		584	7.5584
585	8.3802		585	8.0545		585	7.9561		585	6.7091
586	8.9148		586	7.4222		586	8.1903		586	7.4327
587	8.5928		587	8.7297		587	7.9146		587	7.1086
588	9.1686		588	8.1961		588	8.3984		588	7.6746
589	8.8333		589	7.5197		589	8.7068		589	8.1091
590	8.6387		590	7.4495		590	7.9777		590	7.2157
591	8.07		591	7.8998		591	8.798		591	7.8197
592	8.9418		592	8.4687		592	8.2576		592	6.7482
593	9.5101		593	8.3821		593	8.4488		593	7.4369
594	8.8187		594	7.9999		594	8.1783		594	6.9664
595	9.5562		595	9.0279		595	8.6291		595	7.2496
596	9.0365		596	7.9278		596	8.378		596	7.5175
597	8.422		597	7.2582		597	8.6442		597	7.2676
598	7.9269		598	7.9439		598	8.9355		598	7.8057
599	8.9228		599	8.2418		599	8.6801		599	7.6578
600	8.7571		600	8.1444		600	8.4019		600	7.3118
601	8.4487		601	8.4877		601	8.4572		601	6.9885
602	8.1845		602	7.8977		602	8.8747		602	7.8854
603	9.4391		603	9.1937		603	8.4271		603	7.0443
604	8.827		604	8.7316		604	8.3387		604	6.9186
605	9.3394		605	8.5769		605	8.5576		605	7.4455
606	8.9833		606	9.136		606	8.8479		606	7.9991
607	8.6944		607	8.9511		607	8.1097		607	7.1557
608	8.1657		608	8.0793		608	9.0125		608	7.8694
609	9.3071		609	9.1668		609	9.0319		609	7.6872
610	8.773		610	8.8562		610	9.225		610	8.3964
611	8.4641		611	8.2404		611	8.4134		611	7.0728
612	9.2822		612	9.6984		612	8.7957		612	7.9955
613	9.07		613	9.7928		613	8.7794		613	7.495
614	9.0726		614	9.5283		614	9.1303		614	7.5946
615	9.2151		615	9.6234		615	8.4532		615	7.4428
616	8.4859		616	9.1591		616	8.0391		616	6.9658
617	8.9654		617	8.9786		617	8.9926		617	8.1053
618	9.1602		618	10.2716		618	8.4478		618	7.3579
619	9.2702		619	9.069		619	8.0034		619	6.6346
620	8.1222		620	9.3166		620	8.3195		620	7.3227
621	8.3854		621	9.4357		621	8.2539		621	7.1132
622	8.9856		622	8.517		622	8.5558		622	7.6924
623	9.0142		623	8.2239		623	8.7983		623	7.7695
624	9.2592		624	8.7445		624	8.4371		624	6.9029
625	8.6271		625	8.0819		625	8.517		625	7.2798
626	9.4347		626	8.7232		626	8.4689		626	7.4751
627	8.1041		627	7.4296		627	8.7499		627	7.6547
628	8.9547		628	7.8303		628	9.0563		628	7.6778
629	9.0243		629	8.5097		629	8.5468		629	7.2455
630	9.1438		630	8.048		630	8.4523		630	7.7402
631	9.0138		631	8.5967		631	8.0571		631	6.7793
632	8.6482		632	8.5672		632	8.7012		632	7.5933
633	8.5558		633	7.8628		633	8.3713		633	7.7322
634	8.6408		634	8.0743		634	8.2435		634	7.0706
635	8.5343		635	7.4489		635	8.238		635	7.1432
636	8.9076		636	8.1166		636	8.7803		636	7.6789
637	8.5241		637	8.6266		637	8.6152		637	7.1785
638	8.3303		638	7.4842		638	9.0065		638	7.7072
639	9.0144		639	8.6473		639	9.422		639	8.4292
640	8.8447		640	8.4715		640	8.6196		640	7.6311
641	8.5848		641	7.5447		641	8.6291		641	7.5569
642	9.0661		642	8.5275		642	8.3178		642	6.6788
643	8.6555		643	7.6107		643	9.1868		643	8.0296
644	9.188		644	7.9738		644	8.6925		644	7.5247
645	8.7157		645	8.185		645	8.7352		645	7.5467
646	9.0825		646	7.8469		646	8.0626		646	6.7721
647	9.1787		647	9.3055		647	8.6016		647	7.0503
648	9.6063		648	8.3986		648	8.7602		648	7.6767
649	8.5212		649	7.7306		649	8.3996		649	6.9165
650	8.7675		650	7.7397		650	8.3979		650	7.7536
651	8.1708		651	7.0162		651	8.9304		651	7.6536
652	8.6992		652	7.274		652	8.5477		652	7.4456
653	8.6107		653	7.2169		653	8.9401		653	7.9936
654	8.845		654	7.5254		654	9.6725		654	8.5226
655	8.3961		655	7.217		655	7.938		655	6.9719
656	8.2229		656	7.0322		656	8.8751		656	7.7819
657	8.4775		657	7.5497		657	9.0986		657	8.1298
658	8.9305		658	7.5983		658	8.869		658	8.0516
659	7.954		659	7.3975		659	8.9057		659	8.0983
660	8.1325		660	8.2045		660	8.8742		660	7.6187
661	8.8441		661	8.5546		661	9.4092		661	8.5081
662	9.1198		662	7.936		662	9.1357		662	7.7501
663	8.587		663	7.2397		663	8.6681		663	7.3833
664	8.3006		664	7.4356		664	9.1436		664	7.9412
665	8.5813		665	8.1318		665	8.508		665	7.186
666	9.0069		666	7.9186		666	8.3056		666	7.2682
667	8.8367		667	7.8022		667	8.5332		667	7.7343
668	9.0757		668	7.8817		668	8.6995		668	7.5276
669	8.5681		669	8.1503		669	8.4949		669	7.237
670	8.4965		670	8.1056		670	7.8938		670	6.6834
671	8.9129		671	8.2481		671	8.9445		671	8.3048
672	8.6547		672	7.6963		672	8.7204		672	7.709
673	8.7922		673	8.0617		673	8.5292		673	7.5942
674	8.5908		674	7.7719		674	8.095		674	7.112
675	8.5769		675	7.4039		675	8.531		675	7.3375
676	9.0053		676	7.9369		676	8.4721		676	6.9719
677	8.4312		677	7.2277		677	8.1332		677	7.0632
678	9.1703		678	7.8442		678	8.2466		678	7.0892
679	8.5813		679	7.8314		679	8.6367		679	7.6172
680	8.5911		680	7.428		680	8.3406		680	7.0066
681	8.5161		681	8.4776		681	8.4467		681	7.4792
682	8.3508		682	7.1955		682	8.2952		682	7.1632
683	8.7619		683	7.9633		683	8.28		683	7.6008
684	8.6711		684	7.0021		684	8.1147		684	6.9319
685	8.6661		685	7.5507		685	8.215		685	6.967
686	8.4227		686	7.1057		686	8.0395		686	6.7454
687	8.607		687	7.5786		687	8.2975		687	7.3972
688	8.9687		688	8.4038		688	8.2673		688	7.3946
689	8.457		689	7.7299		689	8.951		689	7.7795
690	9.2208		690	7.8938		690	8.5158		690	7.5288
691	8.9349		691	7.974		691	8.5479		691	7.2858
692	8.7631		692	7.9762		692	8.6187		692	8.0924
693	8.1484		693	6.8451		693	8.5464		693	7.3581
694	8.4908		694	7.7149		694	9.1355		694	7.9253
695	9.0374		695	7.5297		695	8.7945		695	8.1006
696	8.8031		696	7.7579		696	8.9214		696	7.7328
697	8.16		697	7.1623		697	8.636		697	7.6981
698	8.7938		698	7.9454		698	8.1624		698	6.9608
699	9.0519		699	8.219		699	8.5914		699	7.5034
700	9.2394		700	9.0073		700	8.052		700	7.3286
701	7.7539		701	6.4457		701	8.8965		701	7.9084
702	8.646		702	8.0853		702	8.4717		702	7.8645
703	8.7752		703	7.0784		703	8.6657		703	7.5857
704	8.9062		704	8.8457		704	8.4386		704	7.1088
705	9.0581		705	8.9096		705	9.1278		705	8.0566
706	9.239		706	8.8225		706	8.3628		706	7.5473
707	8.9858		707	7.517		707	8.5814		707	7.512
708	8.6785		708	7.1703		708	8.7307		708	7.9631
709	8.4551		709	8.2651		709	8.1781		709	6.9937
710	7.9134		710	5.9829		710	8.7034		710	7.7778
711	8.193		711	7.8669		711	8.7861		711	7.6746
712	8.7969		712	7.6266		712	8.553		712	7.1041
713	8.782		713	8.6455		713	8.9189		713	7.6216
714	8.3797		714	7.571		714	9.1256		714	8.1583
715	8.6139		715	7.8254		715	8.6987		715	8.259
716	8.4244		716	7.9115		716	8.478		716	6.9178
717	8.6294		717	8.0149		717	8.7603		717	7.8797
718	8.3709		718	7.5276		718	8.3177		718	7.1567
719	9.0198		719	8.466		719	8.7727		719	7.4862
720	8.5947		720	8.3557		720	8.5042		720	7.2828
721	8.4548		721	7.5269		721	8.0413		721	6.4449
722	7.8439		722	7.0837		722	8.2774		722	7.3633
723	8.4571		723	7.4194		723	8.8378		723	7.6041
724	8.5934		724	7.4877		724	8.4157		724	6.9924
725	8.7578		725	7.9448		725	8.4578		725	7.646
726	8.9505		726	8.5493		726	9.1289		726	8.0591
727	9.7247		727	9.2096		727	8.7881		727	7.904
728	9.0296		728	8.45		728	8.8647		728	7.7651
729	9.0135		729	8.0783		729	8.253		729	7.2598
730	8.7956		730	7.9555		730	8.9953		730	7.75
731	8.8164		731	8.1335		731	8.5855		731	7.9731
732	9.2966		732	9.1483		732	9.0192		732	8.0728
733	8.175		733	7.0571		733	8.4669		733	7.2624
734	8.6125		734	7.435		734	8.9829		734	7.9109
735	8.7441		735	7.8904		735	8.471		735	7.5317
736	9.1987		736	8.875		736	8.9331		736	7.9491
737	8.6014		737	7.7002		737	8.5672		737	7.7038
738	8.5458		738	8.4108		738	9.2822		738	8.2219
739	8.9327		739	8.0625		739	8.148		739	7.2147
740	8.3391		740	7.7163		740	8.2183		740	6.7028
741	8.6267		741	7.9811		741	8.8358		741	7.9832
742	8.3732		742	7.1532		742	8.7176		742	7.604
743	8.699		743	7.8983		743	8.5904		743	7.5102
744	9.1848		744	7.9702		744	8.244		744	7.1592
745	8.5146		745	7.2548		745	8.5409		745	7.3134
746	8.8009		746	8.6767		746	9.2336		746	8.4061
747	8.974		747	8.3859		747	8.8022		747	7.7433
748	8.5018		748	8.188		748	8.6113		748	7.6525
749	8.9587		749	8.1129		749	8.7608		749	7.468
750	8.6226		750	7.6196		750	8.6199		750	7.7143
751	8.2904		751	7.4648		751	8.242		751	7.0639
752	8.9617		752	7.9826		752	8.5009		752	7.8337
753	8.3944		753	7.3387		753	9.0208		753	8.15
754	8.38		754	7.7113		754	7.8788		754	7.1537
755	8.6227		755	7.4178		755	8.2784		755	6.9723
756	8.6689		756	7.3862		756	8.79		756	8.0975
757	8.3659		757	7.3415		757	8.519		757	7.437
758	9.2886		758	8.5412		758	8.6886		758	8.2102
759	8.8369		759	8.4785		759	8.2487		759	7.0586
760	8.5086		760	8.0953		760	8.4094		760	7.2619
761	8.5353		761	8.1313		761	8.2669		761	7.3099
762	8.6726		762	8.0812		762	8.5333		762	7.6793
763	8.944		763	8.0931		763	8.6991		763	7.5366
764	8.681		764	7.8481		764	8.5967		764	7.4368
765	8.6137		765	7.7966		765	8.694		765	7.3292
766	8.6133		766	7.9595		766	8.2306		766	7.5666
767	8.7476		767	8.5591		767	8.6395		767	7.8681
768	9.1916		768	8.6393		768	8.772		768	7.4777
769	8.4137		769	6.8026		769	8.5937		769	7.2119
770	8.7168		770	8.0804		770	8.2988		770	7.6046
771	8.6983		771	8.4847		771	8.8251		771	7.7772
772	9.2574		772	8.3536		772	8.3621		772	7.5807
773	8.48		773	7.5724		773	8.6486		773	7.5896
774	8.4612		774	7.8777		774	8.3597		774	7.3609
775	8.7872		775	8.4708		775	7.9874		775	7.3035
776	8.7452		776	7.8295		776	8.3542		776	6.9827
777	8.662		777	8.2083		777	8.1514		777	7.0145
778	8.1646		778	6.9773		778	8.1999		778	7.0786
779	8.8099		779	7.9375		779	8.3281		779	7.5099
780	8.8981		780	8.9304		780	8.1225		780	7.6802
781	8.5905		781	8.2825		781	8.4998		781	7.4238
782	8.8279		782	7.6417		782	8.4398		782	7.1778
783	8.3935		783	7.9773		783	8.1903		783	7.6238
784	8.3249		784	7.8055		784	8.5641		784	7.6291
785	8.5223		785	7.6904		785	9.0741		785	8.0238
786	8.2862		786	7.8318		786	8.4219		786	7.1619
787	8.4242		787	7.5532		787	8.6339		787	7.5018
788	7.9689		788	7.4347		788	8.5008		788	7.3774
789	8.4599		789	7.864		789	8.5263		789	7.4163
790	8.4708		790	7.3816		790	8.4462		790	7.4389
791	9.4213		791	8.5285		791	8.8349		791	7.8657
792	8.4427		792	8.0042		792	8.6672		792	7.7805
793	8.7944		793	8.2031		793	8.7551		793	7.5603
794	9.1238		794	8.2319		794	8.2275		794	7.0573
795	8.5693		795	7.032		795	9.4749		795	8.8033
796	8.2064		796	7.0836		796	8.6288		796	7.1848
797	8.7583		797	7.681		797	8.6098		797	7.4099
798	8.4378		798	7.9103		798	8.8878		798	7.856
799	8.8265		799	7.8973		799	8.3146		799	7.5807
800	8.9888		800	8.5412		800	8.7844		800	7.8097
801	8.3626		801	8.213		801	8.7426		801	7.3333
802	8.3505		802	7.7985		802	8.8939		802	7.9033
803	8.7284		803	8.3459		803	8.8336		803	7.6239
804	8.124		804	7.827		804	9.0054		804	7.8885
805	7.9805		805	7.4945		805	8.9332		805	7.9556
806	8.8288		806	8.4926		806	8.702		806	7.4494
807	8.5809		807	7.5028		807	9.0193		807	7.7579
808	8.303		808	7.6299		808	8.9067		808	7.5239
809	8.2878		809	7.4334		809	8.5108		809	7.1838
810	7.8874		810	6.7534		810	9.2058		810	7.7552
811	8.6631		811	7.6413		811	8.4043		811	6.9964
812	8.5029		812	7.9021		812	8.5236		812	7.1815
813	9.0146		813	8.3271		813	9.0792		813	7.7464
814	8.5363		814	7.7133		814	8.9681		814	7.7381
815	8.5711		815	7.6804		815	9.1308		815	8.0435
816	8.4847		816	7.4804		816	8.7808		816	7.7725
817	8.7461		817	7.4378		817	8.992		817	8.2425
818	8.5713		818	8.3231		818	8.8951		818	7.9399
819	9.1834		819	8.3188		819	8.7069		819	6.9851
820	8.8152		820	8.2059		820	8.5133		820	7.15
821	8.1356		821	7.6747		821	8.6601		821	7.7749
822	8.9115		822	7.9508		822	8.9938		822	8.0287
823	8.4979		823	7.7831		823	8.5526		823	8.0583
824	8.0962		824	7.4072		824	8.361		824	7.0708
825	8.2161		825	7.8292		825	9.0258		825	7.7632
826	8.5052		826	7.635		826	8.3232		826	7.0603
827	8.0348		827	6.8643		827	8.0974		827	7.1384
828	8.5416		828	7.3654		828	8.3919		828	7.765
829	8.2784		829	7.9792		829	8.4259		829	7.3874
830	8.2248		830	7.3959		830	8.774		830	8.1886
831	8.4982		831	7.5943		831	8.2077		831	6.9795
832	8.2039		832	7.499		832	9.1643		832	8.0034
833	8.6258		833	7.871		833	8.4987		833	7.5789
834	8.5175		834	7.8389		834	8.8851		834	7.2778
835	7.7956		835	7.2621		835	8.6368		835	7.2582
836	8.1923		836	7.4037		836	8.8585		836	7.8896
837	8.172		837	6.7632		837	8.3306		837	7.0367
838	8.1982		838	6.8298		838	8.6444		838	8.0169
839	8.0055		839	7.1801		839	8.5214		839	7.3852
840	8.5181		840	7.9838		840	8.8004		840	7.5493
841	8.3355		841	6.9472		841	9.1478		841	7.9141
842	7.9343		842	6.5986		842	8.6551		842	7.212
843	8.6148		843	7.8942		843	8.5276		843	7.388
844	9.4685		844	8.6437		844	8.7038		844	7.4729
845	8.3969		845	7.6827		845	9.227		845	8.0328
846	8.6639		846	7.8423		846	8.8156		846	7.6652
847	8.2227		847	7.2827		847	9.0509		847	8.0511
848	7.9993		848	6.8311		848	9.1014		848	8.0431
849	8.5373		849	8.0798		849	8.8703		849	7.7313
850	8.4055		850	7.8348		850	8.6452		850	7.456
851	9.0126		851	7.7273		851	8.6788		851	7.6796
852	8.1424		852	7.4029		852	8.4009		852	7.5976
853	8.2229		853	7.8413		853	8.5113		853	7.6454
854	8.1746		854	7.5089		854	8.514		854	7.9734
855	8.4768		855	8.0904		855	8.6818		855	7.4364
856	8.7996		856	7.7228		856	8.5479		856	7.5124
857	7.8488		857	6.3772		857	8.8682		857	7.7773
858	7.9358		858	7.2161		858	8.6974		858	7.7102
859	8.1697		859	7.3025		859	8.968		859	7.6338
860	7.9258		860	7.0262		860	9.4052		860	7.8356
861	8.2508		861	7.1033		861	8.7344		861	7.4785
862	8.24		862	7.8872		862	8.9732		862	7.8854
863	8.3007		863	7.7708		863	8.7988		863	7.8377
864	8.182		864	7.2318		864	9.6647		864	8.9405
865	8.4857		865	8.2515		865	8.7011		865	7.0722
866	8.3692		866	7.0464		866	8.4836		866	7.5257
867	8.2909		867	7.6791		867	8.6979		867	8.0107
868	8.9235		868	7.6714		868	8.5646		868	7.3897
869	8.2231		869	7.379		869	8.21		869	6.7467
870	8.0163		870	6.3177		870	8.6178		870	7.2385
871	8.4327		871	7.4966		871	9.161		871	8.2134
872	8.3842		872	7.7777		872	9.0366		872	7.7845
873	8.2509		873	7.7378		873	8.8852		873	8.201
874	8.9762		874	7.9111		874	9.0679		874	7.9764
875	8.4556		875	7.6685		875	8.6621		875	7.5192
876	8.1718		876	6.9772		876	9.1156		876	7.7861
877	7.3978		877	7.199		877	9.1774		877	7.846
878	8.6028		878	7.9076		878	8.9557		878	8.2741
879	9.0295		879	8.6397		879	8.9711		879	8.319
880	9.1401		880	8.561		880	8.4728		880	7.649
881	8.8822		881	8.0365		881	8.8246		881	8.0438
882	8.4873		882	7.8482		882	8.4158		882	7.514
883	8.9203		883	8.4351		883	8.926		883	8.0938
884	8.5273		884	7.5919		884	8.6873		884	7.5633
885	9.0866		885	9.0364		885	8.9545		885	7.6725
886	8.8025		886	7.9052		886	8.3287		886	7.1218
887	8.324		887	7.4172		887	8.9472		887	8.0578
888	7.8483		888	6.6299		888	8.9165		888	8.115
889	8.5121		889	7.5692		889	9.0121		889	8.4314
890	8.2559		890	6.7883		890	8.4685		890	7.6186
891	8.5435		891	7.693		891	9.1289		891	8.0532
892	8.6281		892	8.2075		892	8.5481		892	7.1048
893	8.0182		893	7.54		893	8.3055		893	6.8001
894	8.7388		894	7.6799		894	8.6108		894	7.3985
895	8.5135		895	7.5131		895	8.7637		895	7.3539
896	8.477		896	7.5414		896	8.5652		896	7.2351
897	8.1271		897	7.1496		897	9.0731		897	8.3742
898	8.7188		898	8.1107		898	8.9203		898	7.8816
899	8.3304		899	7.3971		899	8.5391		899	7.2907
900	8.4678		900	7.597		900	8.3078		900	7.4941
901	9.1062		901	8.5645		901	8.7198		901	7.5644
902	8.7297		902	8.1685		902	9.1556		902	7.7515
903	8.5744		903	8.002		903	8.5281		903	7.3324
904	8.3602		904	7.5565		904	8.3452		904	7.0652
905	8.3721		905	7.1056		905	8.6555		905	7.5311
906	7.8275		906	7.2104		906	8.5852		906	7.4241
907	8.523		907	7.3999		907	8.7599		907	7.4572
908	9.3293		908	8.9191		908	8.9606		908	7.682
909	8.6946		909	9.094		909	8.2504		909	6.7668
910	8.4387		910	8.1817		910	8.1594		910	7.1151
911	8.7803		911	8.4547		911	8.9419		911	7.8277
912	8.7112		912	8.5912		912	8.7589		912	7.4424
913	8.4103		913	7.9602		913	9.2553		913	8.1365
914	8.5903		914	7.9583		914	8.4509		914	7.4999
915	8.7102		915	8.5023		915	8.6966		915	7.6961
916	8.2846		916	7.7287		916	9.1718		916	7.7505
917	9.4836		917	9.2934		917	9.2126		917	7.8406
918	8.4863		918	8.3564		918	8.6555		918	8.028
919	9.183		919	8.6704		919	8.9946		919	7.8886
920	8.3874		920	7.6886		920	8.4164		920	6.9589
921	8.7118		921	7.8426		921	8.7326		921	7.3123
922	8.5288		922	7.8661		922	8.5775		922	7.6693
923	8.6786		923	8.3923		923	8.8576		923	7.9396
924	8.0963		924	8.3772		924	8.7192		924	7.1463
925	8.4589		925	7.8873		925	8.9035		925	8.3023
926	8.7494		926	8.152		926	8.5306		926	7.8666
927	7.9523		927	7.8271		927	8.8193		927	7.9406
928	8.8482		928	7.8404		928	8.9369		928	8.4544
929	8.6562		929	8.1038		929	8.4264		929	7.5207
930	8.7906		930	8.2674		930	8.4006		930	7.3126
931	8.864		931	8.1521		931	8.5499		931	7.5115
932	8.2673		932	8.2244		932	9.0059		932	7.9456
933	8.4225		933	8.191		933	8.5377		933	7.5388
934	8.7833		934	7.7611		934	8.1616		934	7.7589
935	9.2157		935	8.3684		935	9.0822		935	8.4825
936	8.3654		936	7.8223		936	8.8009		936	7.2491
937	8.6287		937	8.1969		937	9.0896		937	8.7601
938	8.3858		938	7.6087		938	9.1893		938	8.1851
939	9.4824		939	9.3772		939	8.1104		939	6.969
940	9.359		940	9.2068		940	7.861		940	6.0576
941	9.3267		941	8.9241		941	8.6687		941	7.7705
942	8.929		942	8.4718		942	8.3173		942	7.0493
943	8.4269		943	8.0512		943	8.3643		943	7.743
944	8.8486		944	8.4169		944	8.393		944	7.545
945	8.7264		945	7.9037		945	8.1654		945	7.1982
946	8.5579		946	8.0654		946	8.9512		946	7.8282
947	8.6396		947	7.5832		947	8.3047		947	7.3842
948	8.6522		948	8.1922		948	8.5737		948	7.8812
949	7.9943		949	7.7322		949	8.3076		949	7.4402
950	8.7739		950	8.4366		950	8.292		950	7.8218
951	8.5597		951	8.5251		951	7.8468		951	7.2171
952	8.9964		952	7.9234		952	8.4787		952	7.919
953	8.8869		953	8.1588		953	8.3867		953	7.7646
954	9.035		954	8.608		954	8.6709		954	7.7625
955	8.8181		955	7.9364		955	8.1383		955	7.7349
956	8.3083		956	7.4586		956	8.4423		956	7.9545
957	8.2453		957	7.691		957	8.5539		957	7.9048
958	8.5554		958	7.7628		958	8.4948		958	7.8749
959	8.2025		959	6.8269		959	8.6344		959	7.3698
960	8.263		960	7.1335		960	8.3521		960	7.5785
961	7.65		961	7.0142		961	8.7349		961	7.629
962	8.6155		962	7.8538		962	8.3753		962	7.776
963	8.1891		963	7.0989		963	8.3401		963	7.5901
964	8.9197		964	8.2246		964	8.5681		964	7.5959
965	7.9332		965	7.5324		965	8.1756		965	8.0318
966	8.2994		966	7.847		966	8.5536		966	7.3265
967	7.9856		967	7.0741		967	8.4949		967	7.5046
968	8.4122		968	7.6666		968	8.7796		968	7.7798
969	8.3		969	7.4206		969	8.54		969	7.7639
970	8.3444		970	7.3257		970	8.7013		970	7.7741
971	7.5945		971	6.071		971	8.8284		971	8.1087
972	8.6017		972	7.9026		972	8.0316		972	6.8689
973	8.4763		973	7.73		973	7.4458		973	6.3655
974	8.6743		974	8.3639		974	8.6355		974	7.7149
975	8.1326		975	6.882		975	8.6109		975	7.9099
976	8.3262		976	7.5711		976	7.9521		976	7.1885
977	8.2856		977	7.5985		977	7.9241		977	6.8798
978	8.2655		978	7.3708		978	8.1895		978	7.0735
979	8.6688		979	7.6419		979	8.1195		979	7.3792
980	8.1209		980	6.9529		980	8.1376		980	7.496
981	8.4139		981	8.2048		981	8.4585		981	7.6137
982	8.6379		982	8.0931		982	8.5464		982	8.1696
983	8.6718		983	7.8688		983	8.673		983	8.0054
984	9.06		984	7.5507		984	8.3524		984	7.3644
985	9.1425		985	7.2815		985	8.3757		985	7.0863
986	8.33		986	7.1433		986	8.0573		986	7.0687
987	9.2232		987	9.9359		987	7.9418		987	6.6365
988	8.7859		988	8.5724		988	8.9222		988	7.5677
989	8.7273		989	8.5742		989	8.3423		989	7.422
990	8.8689		990	8.2028		990	8.3036		990	7.3806
991	8.3682		991	7.318		991	8.1267		991	7.2207
992	8.9228		992	9.1847		992	8.5975		992	7.4847
993	9.0069		993	9.2931		993	9.1714		993	8.5135
994	8.2337		994	7.3327		994	8.4311		994	8.0043
995	8.2489		995	7.0809		995	8.9067		995	8.1552
996	8.9846		996	8.1672		996	8.8557		996	7.6974
997	8.2843		997	7.7624		997	9.0067		997	8.0024
998	8.5198		998	7.998		998	9.0992		998	7.5567
999	8.8662		999	8.1908		999	9.1818		999	8.0744
1000	8.2386		1000	7.3663		1000	9.3603		1000	8.6393

[truncated: 4 more sheets: SFig 6a, SFig 6b, Sfig 8a, Sfig 8b]
